# Supplementary material for: Fine-Mapping of the PLCL2 Gene Identifies Candidate Variants Associated With Ischaemic Stroke Risk in Metabolic Syndrome Patients
Source: Front Neurol. 2022 Jan 20;12:743169. doi: 10.3389/fneur.2021.743169 (PMC8810820; doi:10.3389/fneur.2021.743169)
Supplement: Supplementary file 2 [file Data_Sheet_1.XLSX]

## Sheet: 总数据
Sample Name	group	rs6769249	rs12233492	rs7616589	rs7612044	rs6789316	rs12630448	rs4685423	rs4618210	BMI ≥25	Age	Sex	hypertension	diabetes mellitus	Hyperlipidemia	Smoking	Drinking	Fasting glucose	systolic blood pressure	diastolic blood pressure	Triglyceride	HDL-C	MRS
1	0	0	0	0	2	0	0	2	2	25.38	56	0	0	0	0	0	0	6.1	140	90	1.24	1.27
2	1	0	0	0	2	0	0	2	2	25.37	58	0	0	0	0	0	0	5.1	136	69	1.39	1.08	2
3	1	0	0	0	2	0	0	2	2	27.74	75	0	0	0	0	0	0	5.4	140	72	1.85	1.47	4
4	0	0	0	0	2	0	0	2	2	26.71	72	0	0	0	0	0	0	4.7	130	77	2.1	1.05
5	1	0	0	0	2	0	0	2	0	25.33	53	0	0	0	0	0	0	6.9	135	84	1.22	1.44	2
6	0	0	0	0	2	2	0	2	2	18.38	48	0	0	0	0	0	0	7.4	129	73	1.98	1.21			rs12233492		rs6769249
7	1	0	0	0	2	0	0	2	2	29.05	52	0	0	0	1	0	0	6.7	124	84	1.96	1.14	2		C/C	0	G/G	0
8	0	0	0	0	2	2	0	2	2	26.89	73	0	0	0	0	0	0	4.9	132	70	1.7	0.99			T/C	1	G/A	1
9	1	0	0	0	2	0	0	2	2	25.21	43	0	0	0	0	0	0	6.6	151	70	1.37	1.32	6		T/T	2	A/A	2
10	0	0	0	0	2	2	0	2	2	26.61	32	0	0	0	0	0	0	5.3	126	84	1.89	1.15			rs12630448		rs6789316
11	1	0	0	0	2	0	0	2	2	21.59	76	0	0	0	1	0	0	11.7	134	75	2.34	1.73	0		T/T	0	A/A	0
12	0	0	0	0	2	2	0	2	2	22.33	60	0	0	0	0	0	0	6.8	130	70	0.94	0.67			G/T	1	A/T	1
13	0	0	0	0	2	0	0	2	2	26.24	53	0	0	0	0	0	0	4.7	145	85	2.15	1.32			G/G	2	T/T	2
14	1	0	0	0	2	0	0	2	0	25.2	45	0	0	0	0	0	0	7	135	76	1.65	1.03	4		rs4618210		rs7612044
15	0	0	0	0	2	0	0	2	2	26.14	74	0	0	0	0	0	0	4.4	146	89	0.74	1.21			G/G	0	G/G	0
16	1	0	0	0	2	0	0	2	2	28.04	62	0	0	0	0	0	0	4	153	70	2.52	0.88	4		A/G	1	G/C	1
17	0	0	0	0	2	0	0	2	2	23.78	74	0	0	0	0	0	0	4.4	134	68	1.74	1.21			A/A	2	C/C	2
18	1	0	0	0	2	0	0	2	2	27.35	50	0	0	0	0	0	0	9.7	125	76	3.7	1.12	6		rs4685423		rs7616589
19	1	0	0	0	2	0	0	2	2	24.75	65	0	0	0	0	0	0	5.5	167	80	1.71	1.2	0		C/C	0	T/T	0
20	0	0	0	0	2	0	0	2	2	27.45	55	0	0	0	0	0	0	14.2	158	95	1.01	1.16			A/C	1	C/T	1
21	1	0	0	0	2	0	0	2	2	27.53	67	1	0	0	0	0	0	5.9	135	90	1.41	1.27	4		A/A	2	C/C	2
22	0	0	0	0	2	0	0	2	2	25.19	55	0	0	0	0	0	0	8.5	133	80	1.01	1.16
23	1	0	0	0	2	0	0	2	1	26.66	73	1	0	1	0	0	0	4.8	152	111	1.38	1.03	1
24	0	0	0	0	2	0	0	2	2	22.15	46	0	0	0	0	0	0	4.6	133	75	1.85	1.19
25	1	0	0	0	2	0	0	2	0	21.98	76	1	0	0	1	0	0	6.4	138	78	1.55	1.03	3
26	0	0	0	0	2	0	0	2	2	25.51	51	0	0	0	0	0	0	5.1	156	89	1.38	1.26
27	1	0	0	0	2	0	0	2	0	24.31	65	1	0	0	0	0	0	6.9	154	83	0.98	0.57	1
28	0	0	0	0	2	0	0	2	2	25.08	51	0	0	0	0	0	0	5.1	130	66	1.38	1.26
29	1	0	0	0	2	0	0	2	2	25.44	64	1	0	1	0	0	0	4.8	134	90	1.11	0.91	0
30	0	0	0	0	2	0	0	2	2	25.11	71	0	0	0	0	0	0	4.6	133	75	2.82	0.94
31	1	0	0	0	2	0	0	2	2	27.45	70	1	0	0	0	0	0	6.8	133	82	2.65	1.12	2
32	0	0	0	0	2	0	0	2	2	23.66	71	0	0	0	0	0	0	4.6	138	79	2.82	0.94
33	1	0	0	0	2	0	0	2	2	24.53	51	0	1	0	0	0	0	17.4	167	101	1.19	1.04	2
34	0	0	0	0	2	0	0	2	2	27.14	76	0	0	0	1	0	0	4.9	163	85	1.1	1.03
35	1	0	0	0	2	0	0	2	2	26.24	73	0	1	0	0	0	0	7.9	166	87	2.45	1.06	0
36	0	0	0	0	2	0	0	2	2	27.73	54	0	0	0	0	0	0	5.2	132	81	1.96	0.97
37	1	0	0	0	2	0	0	2	2	26.23	64	0	1	0	0	0	0	5.3	125	76	3.11	1.05	0
38	0	0	0	0	2	0	0	2	2	26.22	54	0	0	0	0	0	0	5.2	126	73	1.96	0.97
39	0	0	0	0	2	0	0	2	2	27.05	47	0	0	0	0	0	0	5.6	135	75	1.24	1.74
40	1	0	0	0	2	2	0	2	1	25.87	55	0	1	0	0	0	0	4.6	140	80	1.87	1.25	0
41	1	0	0	0	2	0	0	2	1	22.84	62	0	1	0	1	0	0	11.8	160	80	2.59	0.94	4
42	0	0	0	0	2	0	0	2	2	22.13	53	0	0	0	0	0	0	5.5	140	70	1.82	0.88
43	0	0	0	0	2	0	0	2	2	26.2	68	1	0	0	0	0	0	4.1	126	89	1.41	0.76
44	1	0	0	0	2	0	0	2	1	21.98	74	0	1	1	0	0	0	21.7	138	75	1.59	1.25	2
45	0	0	0	0	2	0	0	2	2	22.24	68	1	0	0	0	0	0	6.5	158	84	2.7	1.21
46	1	0	0	0	2	0	0	2	1	25.01	92	0	1	0	0	0	0	5.9	133	68	0.92	1.54	6
47	0	0	0	0	2	0	0	2	1	26.02	52	1	0	0	0	0	0	4.7	168	89	1.13	0.84
48	1	0	0	0	2	0	0	2	2	26.1	80	0	1	0	0	0	0	6.5	135	85	2.09	0.99	0
49	0	0	0	0	2	0	0	2	2	22.07	65	1	0	0	0	0	0	5.7	123	75	1.76	0.83
50	1	0	0	0	2	0	0	2	2	26.77	52	0	1	0	0	0	0	5.7	131	66	2.26	1.02	1
51	0	0	0	0	2	0	0	2	2	27.14	76	1	0	0	0	0	0	5.2	130	80	2.05	1.16
52	1	0	0	0	2	0	0	2	2	26.22	63	0	1	0	0	0	0	4.2	146	80	1.84	1.47	1
53	0	0	0	0	2	0	0	2	2	26.94	86	1	0	0	0	0	0	6.1	112	60	1.81	1.23
54	1	0	0	0	2	0	0	2	0	25.01	65	0	1	0	0	0	0	6.7	140	90	2.01	0.97	0
55	0	0	0	0	2	0	0	2	2	26.11	86	1	0	0	0	0	0	6.1	137	81	1.21	1.23
56	1	0	0	0	2	0	0	2	2	23.91	79	0	1	0	1	0	0	5.3	136	80	1.93	1.14	2
57	0	0	0	0	2	0	0	2	2	25.27	55	1	0	0	0	0	0	8.1	158	99	1.07	0.75
58	1	0	0	0	2	0	0	2	2	26.12	51	0	1	0	0	0	0	21.5	141	89	1.34	1.06	3
59	0	0	0	0	2	0	0	2	2	27.72	58	0	1	0	0	0	0	5.1	160	82	2.75	1.02
60	1	0	0	0	2	0	0	2	1	21.88	70	0	1	0	1	0	0	5.7	120	75	2.31	0.86	5
61	1	0	0	0	2	0	0	2	2	25.79	64	0	1	0	0	0	0	7.6	116	74	1.88	1.33	1
62	0	0	0	0	2	0	0	2	2	25.65	66	0	0	0	0	0	0	6.2	158	89	3.26	0.84
63	1	0	0	0	2	0	0	2	2	26.38	81	0	1	0	0	0	0	4.7	140	85	1.22	0.92	0
64	0	0	0	0	2	0	0	2	2	27.2	73	0	1	0	0	0	0	5.3	131	75	1.08	0.83
65	1	0	0	0	2	0	0	2	2	23.88	73	0	1	0	0	0	0	8.3	149	62	3.05	1.17	0
66	0	0	0	0	2	0	0	2	2	26.05	76	0	1	0	0	0	0	4.8	135	76	2.32	1.03
67	0	0	0	0	2	0	0	2	0	27.68	89	0	1	0	0	0	0	5.8	149	79	1.47	1.29
68	1	0	0	0	2	0	0	2	0	24.84	54	0	1	0	0	0	0	7.5	140	82	1.97	1.08	0
69	1	0	0	0	2	0	0	2	2	28.08	73	0	1	0	0	0	0	5.8	130	75	2.02	1.36	3
70	0	0	0	0	2	0	0	2	0	25.09	89	0	1	0	0	0	0	5.8	156	85	1.47	1.29
71	0	0	0	0	2	0	0	2	0	25.76	80	0	1	0	0	0	0	5.9	95	65	1.23	1.21
72	1	0	0	0	2	0	0	2	2	21.29	81	0	1	0	0	0	0	5	135	76	1.81	1.19	1
73	0	0	0	0	2	0	0	2	0	27.73	72	0	1	0	0	0	0	5.2	140	88	1.9	1.23
74	1	0	0	0	2	0	0	2	1	28.02	83	0	1	0	0	0	0	5.2	190	100	1.27	1.14	1
75	0	0	0	0	2	0	0	2	0	26.45	51	0	1	0	0	0	0	5.2	140	80	2	1.23
76	1	0	0	0	2	0	0	2	2	26.08	56	0	1	0	0	0	0	16.8	164	88	1.58	1.06	4
77	1	0	0	0	2	0	0	2	2	22	71	0	1	0	0	0	0	6.4	150	85	1.27	0.97	0
78	0	0	0	0	2	0	0	2	0	26.62	46	0	1	0	0	0	0	6.8	128	74	1.65	0.85
79	1	0	0	0	2	0	0	2	2	26.65	78	0	1	0	0	0	0	6.7	171	77	1.12	1.68	6
80	0	0	0	0	2	0	0	2	0	23.36	46	0	1	0	0	0	0	6.8	166	92	1.95	1.44
81	0	0	0	0	2	0	0	2	0	27.36	67	0	1	0	0	0	0	5.3	136	99	1.62	0.77
82	1	0	0	0	2	0	0	2	2	21.36	83	0	1	0	0	0	0	7.1	154	91	2.07	0.46	4
83	1	0	0	0	2	0	0	2	2	26.11	69	0	1	0	0	0	0	16.7	130	78	1.85	1.2	0
84	0	0	0	0	2	0	0	2	0	23.13	81	0	1	0	0	0	0	5.7	130	60	1.13	0.95
85	0	0	0	0	2	0	0	2	0	23.9	71	0	1	0	0	0	0	5	152	76	3.38	1.06
86	1	0	0	0	2	0	0	2	1	22.8	64	0	1	0	0	0	0	5	145	89	4.41	0.88	0
87	0	0	0	1	2	0	0	2	0	25.75	65	0	1	0	0	0	0	5.7	118	74	1.39	1.21
88	1	0	0	0	2	0	0	2	1	27.48	73	0	1	0	0	0	0	4.6	130	75	2.16	0.9	0
89	0	0	0	0	2	0	0	2	0	22.5	65	0	1	0	0	0	0	6.7	148	84	1.39	1.21
90	1	0	0	0	2	0	0	2	2	25.43	70	0	1	0	0	0	0	5.2	96	56	3.18	0.74	0
91	1	0	0	0	2	0	0	2	1	25.01	67	0	1	0	0	0	0	5.8	165	95	2.07	1.22	0
92	0	0	0	0	2	0	0	2	0	29.03	81	0	1	0	0	0	0	5.7	158	94	2.11	1.16
93	0	0	0	0	2	0	0	2	0	28.51	68	0	1	0	0	0	0	6.1	141	94	1.95	1.03
94	1	0	0	0	2	0	0	2	0	30.26	83	0	1	0	1	0	0	11.2	151	77	0.98	0.87	4
95	1	0	0	0	2	0	0	2	2	23.59	85	0	1	0	0	0	0	6.9	141	83	1.2	1.12	0
96	0	0	0	0	2	0	0	2	0	25.61	66	0	1	0	0	0	0	4.9	133	69	1.65	1.08
97	1	0	0	0	2	0	0	2	2	25.81	58	0	1	0	0	0	0	5.6	137	85	1.99	1.11	0
98	0	0	0	0	2	0	0	2	0	25.09	80	0	1	0	0	0	0	5.8	133	87	1.19	0.91
99	1	0	0	0	2	0	0	2	0	28.03	73	0	1	0	0	0	0	6.9	171	71	1.9	0.85	3
100	0	0	0	0	2	0	0	2	1	23.93	72	0	1	0	0	0	0	5.6	142	100	2.83	0.8
101	1	0	0	0	2	0	0	2	2	22.85	75	1	1	0	0	0	0	7.3	160	100	1.88	0.92	3
102	0	0	0	0	2	0	0	2	0	24.08	47	0	1	0	0	0	0	5.5	130	80	1.96	0.81
103	1	0	0	0	2	0	0	2	0	26.05	77	1	1	0	0	0	0	6.3	118	64	1.73	1.27	2
104	0	0	0	0	2	0	0	2	0	26.34	58	0	1	0	0	0	0	5.3	135	74	1.81	0.99
105	1	0	0	0	2	0	0	2	2	26.31	69	1	1	0	0	0	0	7	167	87	1.96	0.67	0
106	0	0	0	0	2	0	0	2	0	25.31	66	0	1	0	0	0	0	5	159	89	1.61	1.03
107	1	0	0	0	2	0	0	2	2	26.14	79	1	1	0	0	0	0	5.8	133	70	0.86	1.15	2
108	0	0	0	0	2	0	0	2	0	24.25	78	0	1	0	0	0	0	6.7	143	87	1.28	0.98
109	1	0	0	0	2	0	0	2	0	26.21	70	1	1	0	0	0	0	14.6	112	68	2.34	1.17	1
110	0	0	0	0	2	0	0	2	0	26.12	59	0	1	0	0	0	0	6.4	130	70	1.21	1.28
111	1	0	0	0	2	0	0	2	2	23.59	73	1	1	0	0	0	0	8.6	140	85	2.6	0.72	6
112	0	0	0	0	2	0	0	2	0	25.41	59	0	1	0	0	0	0	6.4	97	60	1.21	1.28
113	1	0	0	0	2	0	0	2	2	25.22	64	1	1	0	0	0	0	4.9	151	77	3.02	1.21	2
114	0	0	1	0	2	0	0	2	0	26.05	77	0	1	0	0	0	0	5.5	182	109	2.02	1.27
115	1	0	0	0	2	0	0	2	2	27.21	63	1	1	0	0	0	0	4.8	150	90	2.11	1.18	1
116	0	0	0	0	2	0	0	2	0	24.31	72	0	1	0	0	0	0	5.1	130	78	2.03	1.06
117	0	0	0	0	2	0	0	2	0	25.45	70	0	1	0	0	0	0	6.4	135	74	0.95	1.4
118	1	0	0	0	2	0	0	2	1	27.69	81	0	0	1	0	0	0	5.4	130	70	1.65	1.31	0
119	1	0	0	0	2	2	0	2	2	24.66	78	0	0	1	0	0	0	7.1	153	90	2.34	1.45	4
120	0	0	0	0	2	0	0	2	0	22.24	70	0	1	0	0	0	0	6.4	140	75	0.95	0.86
121	1	0	0	0	2	2	0	2	0	26.67	56	0	0	1	0	0	0	7.9	145	90	1.57	1.48	1
122	0	0	0	0	2	0	0	2	0	27.07	66	0	1	0	0	0	0	7.1	124	74	1.17	1.15
123	1	0	0	0	2	2	0	2	2	24.41	41	1	0	1	0	0	0	7.5	150	90	1.22	0.87	2
124	0	0	0	0	2	0	0	2	0	23.13	66	0	1	0	0	0	0	7.4	138	89	1.17	1.15
125	1	0	0	0	2	2	0	2	2	26.22	41	1	0	1	0	0	0	5.4	150	80	1.05	0.85	4
126	0	0	0	0	2	0	0	2	0	27.35	71	0	1	0	0	0	0	5.2	155	83	1.47	1.21
127	1	0	0	0	2	0	0	2	0	26.87	75	1	0	1	0	0	0	5.8	170	100	1.25	1.25	4
128	0	0	0	0	2	0	0	2	0	25.09	58	0	1	0	0	0	0	5.5	130	80	2.25	1.23
129	1	0	0	0	2	0	0	2	0	22.67	81	0	1	1	0	0	0	6.7	130	85	2.8	1.55	0
130	0	0	1	0	1	0	1	1	1	25.36	60	0	1	0	0	0	0	5.1	152	86	1.63	1.19
131	1	0	0	0	2	2	0	2	2	25.92	72	0	1	1	0	0	0	5.8	168	99	1.75	1.32	1
132	0	0	1	0	1	0	1	1	1	23.58	67	0	1	0	0	0	0	4.5	128	89	1.76	1.23
133	0	0	1	0	1	0	1	1	1	23.14	71	0	1	0	0	0	0	3.8	135	76	1.76	0.84
134	1	0	0	0	2	2	0	2	2	25.09	64	0	1	1	0	0	0	6.4	170	95	2.02	0.78	1
135	0	0	1	0	1	0	1	1	1	25.23	62	0	1	0	0	0	0	5.6	159	82	1.68	1.01
136	1	0	0	0	2	2	0	2	0	25.45	62	0	1	1	0	0	0	11.3	146	70	1.94	0.99	1
137	0	0	1	0	1	0	1	1	1	24.88	55	0	1	0	0	0	0	6.8	131	67	2.48	1.52
138	1	0	0	0	2	2	0	2	2	23.28	76	0	1	1	0	0	0	6.3	128	86	3.17	0.93	0
139	1	0	0	0	2	2	0	2	0	26.12	91	0	1	1	0	0	0	18.7	155	95	1.18	1.91	3
140	0	0	1	0	1	0	1	1	1	22.57	76	0	1	0	0	0	0	5.2	137	75	1.8	1.26
141	0	0	1	0	1	0	1	1	1	25.78	71	0	1	0	0	0	0	5.6	100	71	1.41	1.07
142	1	0	0	0	2	2	0	2	2	22.91	71	0	1	1	0	0	0	5.5	140	80	1.82	1.02	2
143	0	0	1	0	1	0	1	1	1	21.9	77	0	1	0	0	0	0	4.9	182	68	1.86	1.2
144	1	0	0	0	2	2	0	2	2	22.5	70	0	1	1	0	0	0	16.7	146	90	1.94	1.02	0
145	0	0	1	0	1	0	1	1	1	25.09	59	1	1	0	0	0	0	7.2	127	69	0.81	0.87
146	1	0	0	0	2	2	0	2	2	22.9	62	0	1	1	0	0	0	7.8	191	72	1.88	1.42	6
147	0	0	1	0	1	0	1	1	1	24.05	82	1	1	0	0	0	0	7.6	161	83	2.01	1.4
148	1	0	0	0	2	2	0	2	2	26.06	76	0	1	1	0	0	0	6.5	170	90	2.01	1.22	0
149	0	0	1	0	1	0	1	1	1	24.45	77	1	1	0	0	0	0	6.2	196	79	1.51	0.83
150	1	0	0	0	2	2	0	2	2	27.94	68	0	1	1	0	0	0	11.2	150	85	1.38	1.13	0
151	0	0	1	0	1	0	1	1	2	25.5	61	1	1	0	0	0	0	5.4	132	68	2.2	1.06
152	1	0	0	0	2	2	0	2	2	26.11	83	0	1	1	0	0	0	5.9	143	95	1.12	2.19	0
153	0	0	1	0	1	0	1	1	0	30.17	77	1	1	0	0	0	0	4.7	137	89	1.88	1.44
154	1	0	0	0	2	2	0	2	2	27.56	88	0	1	1	0	0	0	11.8	160	95	1.66	1.18	1
155	0	0	1	0	1	0	1	1	0	25.09	81	1	1	0	0	0	0	5.7	112	68	1.91	1.16
156	1	0	0	0	2	2	0	2	0	25.86	76	0	1	1	0	0	0	11.7	120	80	1.44	1.14	0
157	0	0	1	0	1	0	1	1	2	25.79	77	1	1	0	0	0	0	5.3	165	74	1.45	0.65
158	1	0	0	0	2	0	0	2	0	22.24	76	0	1	1	0	0	0	5.8	156	81	2.78	1.46	2
159	0	0	1	0	1	1	1	1	1	22.83	62	1	1	0	0	0	0	6.6	202	80	1.27	0.81
160	1	0	0	0	2	0	0	2	0	22.9	76	0	1	1	0	0	0	5.8	180	108	2.06	1.24	3
161	0	0	1	0	1	1	0	1	1	23.73	86	1	1	0	0	0	0	6.4	133	69	1.7	1.03
162	1	0	0	0	2	0	0	2	1	25.22	54	0	1	1	0	0	0	5.4	136	88	1.4	1.19	0
163	0	0	1	0	1	1	0	1	1	22.76	62	1	1	0	0	0	0	5.3	166	102	2.15	0.89
164	1	0	0	0	2	0	0	2	0	27.31	93	0	1	1	0	0	0	11.3	157	97	1.23	1.54	6
165	0	0	1	0	1	1	0	1	1	26.05	72	1	1	0	0	0	0	5.1	138	66	1.84	1
166	1	0	0	0	2	0	0	2	0	28.02	64	0	1	1	0	0	0	7.9	132	72	3.09	1.32	2
167	0	0	1	0	1	1	0	1	1	21.83	72	1	1	0	0	0	0	5.1	148	84	1.84	1
168	1	0	0	0	2	0	0	2	0	28.39	49	0	1	1	0	0	0	8.3	168	90	1.03	1.71	5
169	0	0	1	0	1	1	0	1	1	27.32	80	1	1	0	0	0	0	5.7	128	79	2.11	1.06
170	1	0	0	0	2	0	0	2	0	25.37	57	0	1	1	0	0	0	5.9	145	104	1.59	0.91	1
171	0	0	1	0	1	1	0	1	1	28.01	74	1	1	0	0	0	0	5.9	130	70	1.45	1.1
172	1	0	0	0	2	0	0	2	0	28.97	73	0	1	1	0	0	0	4.8	118	80	3.54	0.93	1
173	0	0	1	0	1	1	0	1	1	26.22	75	1	1	0	0	0	0	7.1	116	73	2.44	1.23
174	1	0	0	0	2	0	0	2	0	22.02	82	0	1	1	0	0	0	9.4	130	85	0.97	0.87	1
175	0	0	1	0	1	1	0	1	1	25.92	72	1	1	0	0	0	0	5.1	145	79	2.03	1.06
176	1	0	0	0	2	0	0	2	0	27.01	53	0	1	1	0	0	0	8.8	125	76	1.44	1.02	0
177	0	0	1	0	1	1	0	1	1	25.01	67	0	0	1	0	0	0	8.4	178	107	0.73	1.36
178	1	0	0	0	2	0	0	2	0	25.79	67	0	1	1	0	0	0	7.2	123	60	2.36	1.07	2
179	1	0	0	0	2	0	0	2	0	25.67	61	0	1	1	0	0	0	6.7	114	61	1.13	1.16	0
180	0	0	1	0	1	1	0	1	1	25.06	66	0	0	1	0	0	0	7.1	120	80	1.47	0.82
181	0	0	1	0	1	1	0	1	1	26.19	53	0	0	1	0	0	0	6.9	123	70	1.85	1.47
182	1	0	0	0	2	0	0	2	0	26.31	67	0	1	1	0	0	0	5.6	115	75	1.03	0.85	1
183	1	0	0	0	2	0	0	2	0	23.06	79	0	1	1	0	0	0	10.8	145	80	2.27	1.02	3
184	0	0	1	0	1	1	0	1	1	22.03	35	0	0	1	0	0	0	5.4	132	75	2.32	0.72
185	1	0	0	0	2	0	0	2	0	22.37	76	0	1	1	0	0	0	6.6	135	76	2.34	1.67	0
186	0	0	1	0	1	1	0	1	1	25.58	76	0	0	1	0	0	0	4.9	134	79	1.1	1.03
187	0	0	1	0	1	1	1	1	0	28.22	59	0	0	1	0	0	0	6.3	181	82	0.78	1.86
188	1	0	0	0	2	0	0	2	0	25.25	89	0	1	1	0	0	0	8.8	135	76	1.57	1.34	0
189	0	0	1	0	1	1	1	1	0	27.23	59	0	0	1	0	0	0	6.3	145	75	0.78	1.86
190	1	0	0	0	2	0	0	2	0	27.35	61	0	1	1	0	0	0	8.2	114	61	2.35	1.18	2
191	0	0	1	0	1	0	1	1	1	24.81	47	0	0	1	0	0	0	5.6	145	84	2.54	1.74
192	1	0	0	0	2	0	0	2	0	22.29	80	0	1	1	0	0	0	7.9	135	70	1.44	1.17
193	0	0	1	0	1	0	1	1	1	27.1	52	0	0	1	0	0	0	7.2	129	76	3.16	1
194	1	0	0	0	2	0	0	2	0	20.06	81	0	1	1	0	0	0	7.6	150	90	1.51	0.93	4
195	1	0	0	0	2	0	0	2	0	18.48	45	0	1	1	0	0	0	8.6	161	91	4.36	1.1	0
196	0	0	1	0	1	0	1	1	1	23.43	46	0	0	1	0	0	0	8.4	156	100	0.87	0.96
197	1	0	0	0	2	0	0	2	0	23.33	54	0	1	1	0	0	0	18.8	144	78	1.86	1.16	0
198	0	0	1	0	1	0	1	1	1	28.72	64	0	0	1	0	0	0	8.4	135	67	2	0.73
199	0	0	1	0	1	0	1	1	1	23.65	64	0	0	1	0	0	0	8.4	118	79	2	0.73
200	1	0	0	0	2	0	0	2	0	26.71	72	0	1	1	0	0	0	5.8	129	74	1.96	0.61	1
201	0	0	1	0	1	0	1	1	1	27.71	83	1	0	1	0	0	0	6.5	172	103	1.9	1.12
202	1	0	0	0	2	0	0	2	0	27.76	74	0	1	1	0	0	0	6.7	123	59	1.94	1.21	0
203	0	0	1	1	1	0	1	1	1	25.74	55	1	0	1	0	0	0	13.6	150	100	1.33	0.69
204	1	0	0	0	2	0	0	2	0	26.08	71	0	1	1	0	0	0	16.9	173	85	1.93	1.19	0
205	0	0	1	0	1	0	1	1	1	26.07	55	1	0	1	0	0	0	7.9	136	82	1.39	1.28
206	1	0	0	0	2	0	0	2	0	27.43	69	0	1	1	0	0	0	12	158	90	2.77	0.99	0
207	0	0	1	0	1	0	1	1	1	21.73	66	1	0	1	0	0	0	7.4	139	85	2.34	1.2
208	1	0	0	0	2	0	0	2	0	26.08	82	0	1	1	0	0	0	11.1	120	72	1.22	1.2	4
209	0	0	1	0	1	0	1	1	1	27.25	67	0	1	1	0	0	0	7.8	140	80	2.09	0.9
210	1	0	0	0	2	0	0	2	0	25.2	47	0	1	1	0	0	0	18.4	120	70	4.02	0.71	1
211	1	0	0	0	2	0	0	2	0	23.43	64	0	1	1	0	0	0	8.5	145	88	2.01	0.97	1
212	0	0	1	0	1	0	1	1	1	23.09	49	0	1	1	0	0	0	10.8	163	100	1.07	0.79
213	1	0	0	0	2	0	0	2	0	26.11	77	1	1	1	0	0	0	5.9	160	100	1.61	1.03	0
214	0	0	1	0	1	0	1	1	1	26.09	90	0	1	1	0	0	0	8	137	75	1.43	1.06
215	1	0	0	0	2	0	0	2	0	22.13	80	1	1	1	0	0	0	7.1	140	80	2.05	0.9	2
216	0	0	1	0	1	0	1	1	1	25.09	59	0	1	1	0	0	0	6.1	153	87	2.08	0.63
217	1	0	0	0	2	0	0	2	0	26.43	77	1	1	1	0	0	0	6.6	130	76	1.26	1	4
218	0	0	1	0	1	0	1	1	1	24.15	59	0	0	1	0	0	0	6.1	146	75	2.08	0.63
219	1	0	0	0	2	0	0	2	0	28.01	77	1	1	1	0	0	0	8.8	140	86	2.55	0.93	0
220	0	0	1	0	1	0	1	1	1	23.36	69	0	1	1	0	0	0	5.5	153	87	2.1	1.02
221	1	0	0	0	2	0	0	2	0	22.72	72	1	1	1	0	0	0	6.1	144	85	2.1	1.05	1
222	0	0	1	0	1	0	1	1	1	21.75	51	0	1	1	0	0	0	5.2	130	74	2.3	1.23
223	1	0	0	0	2	0	0	2	2	25.06	78	1	1	1	0	0	0	8	150	90	1.69	0.83	4
224	0	0	1	0	1	0	1	1	0	23.53	67	0	1	1	0	0	0	14.5	127	70	1.78	1.08
225	1	0	0	0	2	0	0	2	2	24.18	79	1	1	1	0	0	0	14.1	150	85	1.82	0.69	2
226	0	0	1	0	1	0	1	1	0	24.9	68	0	1	1	0	0	0	6.1	135	76	1.95	1.03
227	1	0	0	0	2	0	0	2	2	22.63	68	1	1	1	0	0	0	6.4	132	86	1.93	0.89	1
228	0	0	1	0	1	0	1	1	0	25.66	80	0	1	1	0	0	0	5.8	133	75	1.19	0.91
229	1	0	0	0	2	0	0	2	2	25.65	71	1	1	1	0	0	0	6.8	166	108	2.57	0.62	3
230	0	0	1	0	1	0	1	1	0	26.79	62	0	1	1	0	0	0	6.9	146	78	2.06	0.72
231	1	0	0	0	2	0	0	2	2	21.59	69	1	1	1	0	0	0	6.2	100	56	3.05	1	2
232	0	0	1	0	1	0	1	1	0	24.31	71	0	1	1	0	0	0	7.6	140	72	1.86	1.31
233	1	0	0	0	2	0	0	2	2	25.08	84	0	0	0	1	0	0	4.5	150	96	1.79	0.95	0
234	0	0	1	0	1	1	0	1	1	24.49	65	0	1	1	0	0	0	7.1	158	85	1.55	0.87
235	0	0	1	0	1	1	0	1	1	27.99	79	0	1	1	0	0	0	10.8	155	66	2.06	1.22
236	1	0	0	0	2	0	0	2	2	27.12	72	0	0	0	1	0	0	4.6	140	80	2.12	0.97	1
237	1	0	0	0	2	0	0	2	0	24.31	74	0	0	0	1	0	0	4.3	171	78	1.77	1.17	5
238	0	0	1	0	1	1	1	1	1	24.7	75	0	1	1	0	0	0	6.1	150	80	1.67	0.67
239	1	0	0	0	2	0	0	2	0	21.4	63	0	0	0	1	0	0	5.1	170	98	2.66	1.29	2
240	0	0	1	0	1	1	0	1	1	28.57	68	0	1	1	0	0	0	7.4	148	80	2.15	1.15
241	0	0	1	0	1	1	0	1	1	22.44	68	0	1	1	0	0	0	7.4	145	75	2.05	1.02
242	1	0	0	0	2	0	0	2	0	25.06	54	0	0	0	1	0	0	4.7	130	60	1.31	0.84	0
243	1	0	0	0	2	0	0	2	0	25.75	84	1	1	0	1	0	0	4.8	114	70	1.87	1.02	1
244	0	0	1	0	1	1	0	1	1	25.86	53	0	1	1	0	0	0	8.2	128	79	3.41	1.5
245	1	0	0	0	2	0	0	2	0	27.24	62	1	0	0	1	0	0	7.5	126	88	1.65	0.81	1
246	0	0	1	0	1	1	0	1	1	23.01	53	0	1	1	0	0	0	8.2	158	93	3.41	1.5
247	1	0	0	0	2	0	0	2	0	26.11	76	1	0	0	1	0	0	5.6	160	83	1.8	0.66	6
248	0	0	1	0	1	1	0	1	1	26.27	76	0	1	1	0	0	0	6.7	103	65	0.46	1.24
249	1	0	0	0	2	0	0	2	0	22.57	66	0	1	0	1	0	0	4.7	133	84	1.93	1.3	6
250	0	0	1	0	1	1	0	1	1	27.08	76	0	1	1	0	0	0	8.8	156	89	1.77	0.48
251	0	0	1	0	1	1	0	1	1	27.8	62	0	1	1	0	0	0	5.6	131	73	1.68	1.01
252	1	0	0	0	2	0	0	2	0	26.72	57	0	1	0	1	0	0	6.3	125	76	17.36	0.81	0
253	1	0	0	0	2	0	0	2	0	26.45	69	0	1	0	1	0	0	6.2	116	80	1.83	1.39	6
254	0	0	1	0	1	1	0	1	1	23.65	57	0	0	1	0	0	0	9.2	133	79	2.46	0.86
255	0	0	1	0	1	1	0	1	1	23.46	76	0	1	1	0	0	0	6.6	110	76	1.8	1.26
256	1	0	0	0	2	0	0	2	0	25.09	73	0	1	0	1	0	0	4.4	140	80	1.19	1.03	1
257	1	0	0	0	2	0	0	2	0	25.01	61	0	1	0	1	0	0	5	153	65	1.32	1.25	1
258	0	0	1	0	1	1	1	1	1	25.14	82	0	1	1	0	0	0	5.6	127	77	1.41	1.07
259	0	0	1	0	1	1	1	1	0	26.9	58	1	1	1	0	0	0	11.7	120	70	1.76	0.89
260	1	0	0	0	2	0	0	2	0	28.85	43	0	1	0	1	0	0	7.1	160	85	1.6	0.93
261	0	0	1	0	1	1	1	1	0	22.96	77	1	1	1	0	0	0	7.8	135	84	2.14	1.44
262	1	0	0	0	2	0	0	2	0	26.24	77	0	1	0	1	0	0	5.2	130	70	1.98	1.38	0
263	0	0	1	0	1	1	1	1	0	24.11	69	1	1	1	0	0	0	5.7	145	84	0.68	0.68
264	1	0	0	0	2	0	0	2	0	25.26	79	0	1	0	1	0	0	5	158	89	0.94	1.19	0
265	0	0	1	0	1	1	0	1	0	22.1	35	1	1	1	0	0	0	5.9	161	104	1.83	1.08
266	1	0	0	0	2	0	0	2	0	28.56	42	0	1	0	1	0	0	4.9	140	72	1.01	1.26	2
267	0	0	1	0	1	1	0	1	2	23.63	80	1	1	1	0	0	0	5.7	140	97	1.66	0.95
268	1	0	0	0	2	0	0	2	0	26.34	75	0	1	0	1	0	0	4.4	140	80	1.19	0.87	1
269	0	0	1	0	1	1	0	1	0	25.31	70	1	1	1	0	0	0	8.1	126	85	1.87	0.46
270	1	0	0	0	2	0	0	2	0	27.22	60	0	1	0	1	0	0	9.5	121	78	2.12	1.61	3
271	0	0	1	0	1	1	0	1	0	27.71	75	1	1	1	0	0	0	5.6	118	61	1.23	0.96
272	1	0	0	0	2	0	0	2	0	22.63	64	0	1	0	1	0	0	5.7	177	107	1.65	1.02	0
273	0	0	1	0	1	1	0	1	0	25.27	57	1	1	1	0	0	0	5.7	128	79	1.08	1
274	1	0	0	0	2	0	0	2	0	27.35	66	0	1	0	1	0	0	6.1	135	80	1.45	1.29	0
275	0	0	1	0	1	1	0	1	0	26.4	76	1	1	1	0	0	0	6.6	140	100	2.03	1.19
276	1	0	0	0	2	0	0	2	0	26.58	77	0	1	0	1	0	0	5	175	89	2.01	1.12	1
277	0	0	2	0	0	0	2	0	0	25.23	62	1	0	1	0	0	0	5.8	140	72	1.21	1.06
278	1	0	0	0	2	0	0	2	0	27.33	64	0	1	0	1	0	0	5.3	135	76	1.28	1.27	5
279	0	0	2	0	0	0	2	0	0	27.7	89	1	1	1	0	0	0	9.1	140	70	1.51	0.92
280	1	0	1	0	0	0	2	0	2	20.39	76	0	1	0	1	0	0	4.5	146	75	1.78	0.88	0
281	0	0	2	0	0	0	2	0	0	26.31	89	1	1	1	0	0	0	9.1	146	89	1.51	0.92
282	1	0	1	0	1	0	1	1	1	25.37	64	0	1	0	1	0	0	6.1	105	74	1.93	1.57	1
283	0	0	2	0	0	0	2	0	0	27.84	76	1	1	1	0	0	0	6	134	104	1.46	1.26
284	1	0	1	0	1	0	1	1	1	22.45	70	0	1	0	1	0	0	7.8	140	70	1.97	1.42	1
285	0	0	2	0	0	0	2	0	0	27.15	76	1	1	1	0	0	0	6	129	75	2.45	1.26
286	1	0	1	0	1	0	1	1	1	25.24	64	0	1	0	1	0	0	4.7	151	79	1.95	1.61	4
287	0	0	2	0	0	0	2	0	0	20.83	83	1	0	1	0	0	0	5.6	152	86	1.82	1.04
288	1	0	1	0	1	0	1	1	1	24.5	78	0	1	0	1	0	0	16.8	100	60	2.13	0.98	3
289	0	0	2	0	0	0	0	0	0	24.75	59	0	0	0	1	0	0	5.7	130	70	3.64	1.32
290	1	0	1	0	1	0	1	1	1	25.14	79	0	1	0	1	0	0	4.3	128	85	1.58	1.04	0
291	1	0	1	0	1	0	1	1	1	25.07	82	0	1	0	1	0	0	5.3	130	72	2.65	1.32	1
292	0	0	2	0	0	0	0	0	0	25.04	52	0	0	0	1	0	0	6.7	138	79	1.96	1.14
293	0	0	2	0	0	0	1	0	0	27.11	46	0	0	0	1	0	0	5.3	138	83	1.53	1.15
294	1	0	1	0	1	0	1	1	1	21.77	74	0	1	0	1	0	0	5.3	132	60	2.07	1.06	4
295	0	0	2	0	1	0	0	0	2	26.92	50	0	0	0	1	0	0	9.4	138	81	1.72	1.49
296	1	0	1	0	1	0	1	1	1	25.75	51	0	1	0	1	1	0	5.5	125	70	3.2	0.92	3
297	1	0	1	0	1	0	1	1	1	25.93	68	1	1	0	1	0	0	4.8	158	100	1.93	1.14
298	0	0	2	0	0	0	0	0	0	26.14	78	0	0	0	1	0	0	7.6	128	78	2.86	1.36
299	1	0	1	0	1	0	1	1	1	22.38	62	1	1	0	1	0	0	8	140	90	2.65	1.03	5
300	0	0	2	0	0	0	1	0	0	25.2	67	0	0	0	1	0	0	4.6	114	72	1.85	1.19
301	1	0	1	0	1	0	1	1	1	26.56	71	1	1	0	1	0	0	7.5	125	80	1.26	0.98	4
302	0	0	2	0	0	0	0	0	0	25.75	69	0	0	0	1	0	0	4.9	136	75	1.29	1.04
303	1	0	1	0	0	0	0	0	0	23.79	62	1	1	0	1	0	0	4.8	133	78	1.95	0.95	1
304	0	0	2	0	0	0	0	0	0	26.67	53	0	0	0	1	0	0	4.4	123	69	1.77	0.94
305	1	0	1	0	0	0	0	0	0	25.93	66	1	1	0	1	0	0	5.3	200	73	2.08	1.87	2
306	0	0	2	0	0	0	1	0	0	26.48	46	0	0	0	1	0	0	17.4	120	78	1.87	1.11
307	1	0	1	0	1	0	1	1	1	24.75	48	1	1	0	1	0	0	5.8	128	85	2.67	1.23	6
308	0	0	2	0	0	0	0	0	0	25.65	46	0	0	0	1	0	0	5.4	124	70	1.87	1.11
309	1	0	1	0	1	0	1	1	1	25.41	70	1	1	0	1	0	0	4.9	125	80	1.95	1.02	1
310	0	0	2	1	0	0	0	0	0	22.23	61	0	0	0	1	0	0	5.8	133	79	2.67	1.35
311	1	0	1	0	1	0	1	1	1	28.86	66	1	1	0	1	0	0	5.5	136	94	2.65	0.8	0
312	0	0	2	0	0	0	0	0	0	27.18	34	0	0	0	1	0	0	5.5	136	69	2.02	1.27
313	1	0	1	0	1	0	1	1	1	22.54	69	1	1	0	1	0	0	4.9	135	76	1.51	1.03	2
314	0	1	0	1	2	0	1	1	0	18.63	75	1	0	0	1	0	0	7.4	152	111	2.16	0.76
315	1	0	1	0	1	0	1	1	1	31.27	67	1	1	0	1	0	0	17.8	145	80	1.68	1.03	3
316	0	1	0	1	2	0	0	1	1	26.15	47	1	0	0	1	0	0	5.1	144	69	1.6	0.75
317	0	1	0	1	2	0	1	1	1	24.49	47	1	0	0	1	0	0	5.1	130	69	1.6	0.75
318	1	0	1	0	1	0	1	1	1	25.01	72	1	1	0	1	0	0	5.2	138	75	1.83	0.61	0
319	0	1	0	1	2	0	1	1	1	27.9	70	1	0	0	1	0	0	5.6	129	69	1.67	1.19
320	1	0	1	0	1	0	1	1	1	26.87	56	1	1	0	1	0	0	4.7	130	60	1.89	1.11	1
321	0	1	0	0	2	1	0	1	1	27.09	71	0	1	0	1	0	0	5.1	147	61	2.23	1.57
322	1	0	1	0	1	1	1	1	0	26.23	60	0	0	1	1	0	0	5.6	136	70	2.51	1.1	1
323	1	0	1	0	1	0	1	1	1	25.55	82	0	1	1	1	0	0	7.22	125	70	1.45	1.04	1
324	0	1	0	0	2	1	0	1	1	23.32	71	0	1	0	1	0	0	5.1	132	71	2.33	1.02
325	0	1	0	1	2	0	0	1	1	25.32	64	0	1	0	1	0	0	6.8	176	80	2.18	1.35
326	1	0	1	0	1	0	1	1	1	26.88	66	0	0	1	1	0	0	6.7	136	80	0.94	1.19	1
327	0	1	0	1	2	0	0	1	1	21.55	64	0	1	0	1	0	0	6.8	138	91	2.18	1.35
328	1	0	1	0	1	0	1	1	1	25.17	77	0	0	1	1	0	0	5	136	70	1.49	1.05	1
329	1	0	1	0	1	0	1	1	1	23.14	56	1	0	1	1	0	0	6.3	172	92	1.95	0.76	4
330	0	1	0	0	2	0	0	1	1	25.38	65	0	1	0	1	0	0	7.9	180	90	2.41	1.12
331	0	1	0	0	2	0	0	1	1	26.11	66	0	1	0	1	0	0	5.4	150	89	5.65	2.23
332	1	0	1	0	1	0	1	1	1	26.05	79	0	1	1	1	0	0	23.9	135	76	4.28	0.82	1
333	1	0	1	0	1	0	1	1	1	29.06	86	0	1	1	1	0	0	5	140	90	2.45	1.05	4
334	0	1	0	0	2	0	0	1	1	22.84	69	0	1	0	1	0	0	4.9	198	89	1.29	1.04
335	1	0	1	0	1	0	1	1	1	22.11	60	0	1	1	1	0	0	6.9	148	82	1.36	1.28	2
336	0	1	0	0	2	0	0	1	1	25.18	58	0	1	0	1	0	0	5.3	136	71	1.81	0.99
337	0	1	0	0	2	0	0	1	1	26.23	65	0	1	0	1	0	0	7.1	156	87	1.55	1.53
338	1	0	1	0	1	0	1	1	1	26.48	85	0	1	1	1	0	0	4.2	123	64	1.57	1.25	1
339	1	0	1	0	1	0	1	1	1	27.02	67	0	1	1	1	0	0	11.8	178	96	1.83	1.27	0
340	0	1	0	0	2	0	1	1	1	23.76	64	0	1	0	1	0	0	5.6	125	76	2.11	1.02
341	0	1	1	1	1	0	0	0	0	27.34	48	0	0	0	1	0	0	6	125	74	2.08	1.63
342	1	0	1	0	1	0	1	1	1	27.01	76	0	1	1	1	0	0	12.8	120	75	2.03	0.82	5
343	0	1	1	0	1	0	0	0	0	26.21	48	0	1	0	1	0	0	6	144	74	2.08	1.63
344	1	0	1	0	1	0	1	1	1	26.92	71	0	1	1	1	0	0	7.8	135	80	1.95	1.33	3
345	0	1	1	0	0	0	0	0	0	23.36	64	0	1	0	1	0	0	6.7	135	79	1.99	1.94
346	1	0	1	0	1	1	1	1	0	23.35	74	0	1	1	1	0	0	7.7	120	70	2.11	1.26	0
347	0	1	1	1	1	0	0	0	0	26.65	71	0	1	0	1	0	0	5.2	165	75	1.47	1.21
348	1	0	1	0	1	0	1	1	1	25.65	77	0	1	1	1	0	0	6.2	136	56	1.84	0.86	6
349	0	1	1	0	1	0	0	0	0	28.89	63	0	1	0	1	0	0	5.9	128	69	1.48	1.13
350	1	0	1	0	1	0	1	1	1	25.83	59	0	1	1	1	0	0	7.1	142	94	5.93	0.86	2
351	1	0	1	0	1	0	1	1	1	23.99	73	0	1	1	1	0	0	5.7	138	86	1.37	1.15	1
352	0	1	1	0	1	0	0	0	0	26.26	63	0	1	0	1	0	0	5.4	179	95	1.48	1.13
353	1	0	1	0	1	0	1	1	1	22.84	73	0	1	1	1	0	0	6.5	167	102	2.67	1.8	3
354	0	1	1	1	1	0	0	0	2	26.22	73	0	1	0	1	0	0	4.7	134	80	1.47	1.13
355	0	1	1	0	0	0	0	0	0	28.07	86	1	1	0	1	0	0	6.3	129	73	0.95	0.87
356	1	0	1	0	1	0	1	1	1	25.48	64	0	1	1	1	0	0	5.3	147	82	1.83	0.9	2
357	0	1	1	0	1	1	0	1	0	23.19	66	1	1	0	1	0	0	7.9	171	68	1.72	1.1
358	1	0	1	0	1	0	1	1	1	22.07	79	0	1	1	1	0	0	6.1	148	76	1.22	1.56	6
359	0	2	0	2	2	0	0	0	0	21.36	84	1	1	0	1	0	0	6.6	138	86	3.11	1.09
360	1	0	1	0	1	0	1	1	1	27.37	80	0	1	1	1	0	0	4.6	135	76	1.94	0.8	2
361	0	0	0	0	2	0	0	2	0	27.4	43	1	1	0	1	0	0	4.7	145	78	3.8	1.28
362	1	0	1	0	1	0	1	1	1	24.59	65	0	1	1	1	0	0	17.6	129	75	1.77	1.22	1
363	0	0	1	0	1	1	0	1	1	25.63	62	1	1	0	1	0	0	6.1	148	120	1.49	1.13
364	1	0	1	0	1	0	1	1	1	22.28	84	0	1	1	1	0	0	5.7	183	83	1.46	0.95	1
365	0	0	1	0	1	0	1	1	0	25.74	47	1	1	0	1	0	0	5.6	120	70	4.56	0.99
366	1	0	1	0	1	0	1	1	1	25.13	79	0	1	1	1	0	0	8.3	130	70	1.96	0.71	2
367	0	0	1	0	1	1	0	1	0	26.41	74	1	1	0	1	0	0	5.9	128	69	2.72	1.1
368	1	0	1	0	1	0	1	1	1	22.5	64	0	1	1	1	0	0	6.9	155	92	1.42	1.06	2
369	0	0	0	0	2	0	0	2	0	26.08	68	1	1	0	1	0	0	6	144	78	1.52	1.39
370	1	0	1	0	1	0	1	1	1	29.67	81	0	1	1	1	0	0	7.3	148	90	1.47	0.82	5
371	0	0	1	0	1	1	0	1	1	23.71	73	1	1	0	1	0	0	6.7	156	99	1.47	1.13
372	1	0	1	0	1	0	1	1	1	23.75	74	0	1	1	1	0	0	9.6	184	110	2.76	1.66	0
373	0	0	1	0	1	0	0	1	0	26.63	59	0	0	1	1	0	0	6.2	134	56	1.84	1.09
374	1	0	1	0	1	0	1	1	1	26.22	64	0	1	1	1	0	0	17.2	135	80	2	0.81	5
375	1	0	1	0	1	0	1	1	1	29.05	67	1	1	1	1	0	0	6.4	123	68	1.86	1.04	4
376	0	1	1	0	2	0	1	1	1	24.44	44	0	0	1	1	0	0	7.5	150	77	1.75	0.97
377	1	0	1	0	1	1	1	1	0	24.53	69	1	1	1	1	0	0	13.8	105	65	2.2	0.91	1
378	0	0	0	0	2	0	0	2	0	26.93	51	0	0	1	1	0	0	5.4	136	77	1.86	1.29
379	1	0	1	0	1	0	1	1	1	21.87	60	1	1	1	1	0	0	8.5	135	76	5.08	1.15	0
380	0	1	0	1	1	0	0	0	0	23.38	59	0	0	1	1	0	0	5.9	149	78	2.15	0.9
381	1	0	1	0	1	0	1	1	1	22.67	75	1	1	1	1	0	0	4.9	178	89	1.81	0.83	1
382	0	0	0	0	2	1	0	2	0	22.91	66	0	1	1	1	0	0	9.2	164	94	2.03	1.05
383	1	0	1	0	1	0	1	1	1	29.06	47	1	1	1	1	0	0	5.5	149	78	1.77	0.84	2
384	0	0	0	0	2	0	0	2	2	25.65	70	0	1	1	1	0	0	5.5	134	72	1.74	1
385	1	0	1	0	1	0	1	1	1	24.93	76	1	0	0	1	1	0	5.8	154	96	2.11	0.72	3
386	0	0	0	1	2	0	0	2	0	22.98	50	0	1	1	1	0	0	7.8	135	70	2.15	1.2
387	1	0	1	0	1	0	1	1	1	23.82	73	1	0	0	0	1	0	6.8	166	80	1.34	0.88	1
388	0	0	1	0	1	0	1	2	2	27.54	73	0	1	1	1	0	0	6.7	153	80	1.93	1.07
389	1	0	1	0	1	0	1	1	1	25.79	53	1	0	0	0	1	0	17.9	135	85	3.67	1.18
390	0	0	2	1	0	0	0	0	0	27.49	67	0	1	1	1	0	0	5.3	130	85	1.62	0.77
391	1	0	1	0	1	0	1	1	1	28.72	65	1	0	0	0	1	0	4.5	138	70	2.37	1.08	0
392	0	0	1	0	1	1	1	1	1	22.43	51	0	1	1	0	0	0	13.8	140	76	2.31	0.99
393	1	0	1	0	1	0	1	1	1	27.14	56	1	0	0	0	1	0	5	102	72	3.49	0.64	1
394	0	0	0	0	2	2	0	2	2	28.97	66	0	1	1	0	0	0	6.8	112	79	1.65	1.08
395	1	0	1	0	1	0	1	1	1	22.3	51	1	0	0	0	1	0	4.8	150	90	2.01	0.97	4
396	0	0	0	0	1	0	1	1	1	21.49	69	0	1	1	1	0	0	9.4	146	76	1.98	1.18
397	1	0	1	0	1	0	1	1	1	25.09	34	1	0	0	0	1	0	6.8	138	68	1.84	1.11	1
398	0	0	0	0	2	0	0	2	2	21.97	71	0	1	1	0	0	0	5.8	150	73	3.76	1.31
399	1	0	1	0	1	0	1	1	1	27.45	54	1	0	0	0	1	0	5.6	165	110	1	0.95	6
400	0	0	1	0	1	1	0	1	1	24.49	66	0	1	1	1	0	0	5	158	99	1.73	1.03
401	1	0	1	0	1	0	1	1	1	25.08	48	1	0	0	0	1	0	5.7	131	76	1.41	1.3	1
402	0	0	0	0	2	0	0	2	0	25.94	76	0	1	1	1	0	0	8.8	158	78	1.77	0.48
403	1	0	1	0	1	0	1	1	1	22.7	55	1	1	0	0	1	0	6.9	191	60	1.89	1.24	4
404	0	0	0	0	2	1	0	2	2	25.91	57	0	1	1	1	0	0	9.2	142	83	2.46	0.86
405	1	0	1	0	1	0	1	1	1	21.87	67	1	1	0	0	1	0	7.7	150	121	1.98	1.06	5
406	0	0	1	0	0	0	0	0	0	23.23	77	0	1	1	1	0	0	7.4	122	83	1.86	1.2
407	1	0	1	0	1	0	1	1	1	25.2	77	1	1	0	0	1	0	7.3	177	87	1.49	0.87	0
408	0	0	2	0	0	0	0	0	0	23.73	55	1	1	1	1	0	0	10.5	125	77	2.73	0.71
409	1	0	1	0	1	0	1	1	1	26.05	66	1	1	0	0	1	0	7.9	120	80	1.67	0.98	4
410	0	1	0	0	0	1	0	1	1	30.23	51	1	0	0	0	1	0	6.4	171	98	2.43	0.82
411	1	0	1	0	1	0	1	1	1	22.35	62	1	1	0	0	1	0	6.6	138	83	2.61	1.35	0
412	0	1	0	1	2	0	1	1	1	23.52	60	1	0	0	0	1	0	5.8	133	78	2.48	1.07
413	1	0	1	0	1	0	1	1	1	25.01	57	1	1	0	0	1	0	13.8	160	96	1.06	0.85	4
414	0	1	0	0	2	0	0	2	0	23.36	74	1	0	0	0	1	0	5.8	172	70	1.48	0.85
415	0	0	1	0	1	0	1	1	1	26.84	79	1	0	0	0	1	0	4.5	131	70	1.98	1.11
416	1	0	1	0	1	0	1	1	1	25.09	67	1	1	0	0	1	0	6.2	176	95	1.34	1.01	3
417	0	0	0	0	2	1	0	2	0	27.35	63	1	0	0	0	1	0	4.5	125	76	2.69	1.02
418	1	0	1	0	1	1	1	1	1	27.22	74	1	1	0	0	1	0	5.3	113	81	1.84	0.78	3
419	1	0	1	0	1	1	1	1	1	25.31	47	1	1	0	0	1	0	5.3	135	75	1.92	1.07	4
420	0	0	0	0	2	0	0	2	2	21.94	69	1	0	0	0	1	0	7.9	135	79	3.04	1.07
421	0	0	1	0	1	1	0	1	1	26.07	56	1	0	0	0	1	0	4.3	143	79	1.21	0.88
422	1	0	1	0	1	1	1	1	1	25.65	56	1	1	0	0	1	0	4.9	143	93	1.19	0.79	3
423	1	0	1	0	1	1	1	1	1	25.09	77	1	1	0	0	1	0	6.7	123	76	2.32	1.43	0
424	0	0	0	0	2	1	0	2	1	22.08	68	1	0	0	0	1	0	4.4	133	75	1.72	0.75
425	1	0	1	0	1	1	1	1	1	24.96	66	1	1	0	0	1	0	4.7	152	98	1.99	1.02	3
426	0	0	1	0	1	1	1	1	1	22.31	61	1	0	0	1	1	0	6.7	150	110	1.04	0.67
427	1	0	1	0	1	1	1	1	1	24.41	60	1	1	0	0	1	0	6.7	132	72	1.91	1.21	1
428	0	1	0	1	2	0	1	1	1	26.56	74	1	0	0	1	1	0	5.9	163	108	1.23	1.08
429	1	0	1	0	1	1	1	1	0	26.23	89	1	1	0	0	1	0	7.2	129	78	3.45	1.67	3
430	0	0	0	0	2	0	0	2	0	22.61	52	1	0	0	0	1	0	6.8	154	94	1.13	0.84
431	0	0	2	0	0	1	1	1	1	22.35	48	1	0	0	0	1	0	6	147	75	1.96	1.58
432	1	0	1	0	1	1	1	1	1	22.54	72	1	0	1	0	1	0	7.3	158	90	1.87	1.06	1
433	1	0	1	0	1	1	1	1	1	26.72	66	1	0	1	0	1	0	6.9	128	82	3.65	1.23	1
434	0	0	1	0	2	0	0	2	0	27.39	68	1	0	0	0	1	0	5.8	178	103	2.16	0.72
435	0	0	2	0	0	0	0	0	0	24.48	31	1	0	0	0	1	0	5.8	132	77	2.16	0.72
436	1	0	1	0	1	1	1	1	1	26.01	70	1	0	1	0	1	0	5.6	174	61	1.85	0.64	0
437	0	0	1	0	1	1	0	1	0	26.94	65	1	0	0	0	1	0	4.8	128	74	2.66	1.01
438	1	0	1	0	1	1	1	1	1	25.75	41	1	0	1	0	1	0	19	132	85	1.94	0.78	3
439	0	0	0	0	2	0	0	2	2	22.75	65	1	0	0	0	1	0	6.7	133	75	2.06	1.36
440	1	0	1	0	1	1	1	1	0	24.73	79	1	0	1	0	1	0	5.3	140	92	1.85	0.81	5
441	0	1	1	0	1	0	0	0	0	25.09	77	1	1	0	0	1	0	5.4	167	71	3.12	1.14
442	1	0	1	0	1	1	1	1	1	25.09	67	1	0	1	0	1	0	17.6	150	82	1.33	1.05	1
443	1	0	1	0	1	1	1	1	0	23.47	68	1	1	1	0	1	0	8.5	121	90	1.89	0.79	4
444	0	0	1	0	1	0	1	1	1	25.49	73	1	1	0	0	1	0	5.7	108	68	1.23	0.77
445	1	0	1	0	1	1	1	1	0	21.25	77	1	1	1	1	1	0	9.8	147	85	2.08	1.21	1
446	0	0	1	1	1	1	1	1	1	22.24	85	1	1	0	0	1	0	7.4	121	73	3.55	1.03
447	0	0	0	0	1	1	0	1	1	26.76	74	1	1	0	0	1	0	6.8	171	79	1.08	1.35
448	1	0	1	0	1	1	1	1	0	24.71	66	1	1	1	0	1	0	5.8	150	90	1.45	1	4
449	1	0	1	0	1	1	1	1	0	27.1	54	1	1	1	0	1	0	6.8	147	99	0.97	2.12	1
450	0	0	0	0	2	1	0	1	1	26.71	77	1	1	0	0	1	0	7.6	170	82	1.02	1.15
451	1	0	1	0	1	1	1	1	0	26.57	67	1	1	1	0	1	0	5.5	139	76	1.38	0.84	0
452	0	0	1	0	1	1	1	1	1	25.27	63	1	1	0	0	1	0	4.7	136	75	2.15	0.74
453	0	0	0	0	2	0	0	2	2	25.11	62	1	1	0	0	1	0	5.6	118	69	1.9	0.75
454	1	0	1	0	1	1	1	1	0	24.18	61	1	1	1	0	1	0	9.5	154	86	1.64	0.69	1
455	0	0	1	0	1	1	0	1	1	25.43	50	1	1	0	0	1	0	4.8	130	70	2.12	0.95
456	1	0	1	0	1	1	1	1	0	20.9	55	1	0	0	1	1	0	4.8	134	70	1.95	0.91	0
457	0	0	1	0	1	0	1	1	1	26.94	86	1	1	0	0	1	0	6.4	145	81	1.2	1.03
458	1	0	1	0	1	1	1	1	0	27.11	76	1	0	0	1	1	0	5.6	134	78	1.49	0.93	0
459	1	0	1	0	1	1	1	1	1	19.45	68	1	0	0	1	1	0	5.6	141	86	3.11	1.08	3
460	0	0	0	0	2	0	0	2	2	22.43	78	1	1	0	0	1	0	5.2	168	99	1.73	0.98
461	1	0	1	0	1	1	1	1	0	30.26	53	1	0	0	1	1	0	4.8	128	74	1.98	0.94	2
462	0	0	0	0	2	0	0	2	2	25.33	68	1	1	0	0	1	0	6.7	144	72	1.76	0.82
463	1	0	1	0	1	1	1	1	0	23.06	74	1	0	0	1	1	0	3.8	147	80	3.18	0.93	2
464	0	0	0	0	0	0	2	0	0	21.43	77	1	1	0	0	1	0	6.9	128	79	2.05	0.81
465	0	0	1	0	1	0	1	1	1	27.91	55	1	1	0	0	1	0	5.9	128	71	1.96	1.14
466	1	0	1	0	1	1	1	1	0	25.34	51	1	1	0	1	1	0	5.5	135	69	4.31	0.94	1
467	1	0	1	0	1	1	1	1	0	27.11	55	1	1	0	1	1	0	4.9	140	78	2.22	0.89	0
468	0	0	0	0	2	0	0	2	2	23.54	77	1	0	1	0	1	0	7.9	120	70	1.83	0.78
469	0	0	1	0	1	0	1	1	1	27.36	75	1	0	1	0	1	0	6.7	126	79	1.32	0.88
470	1	0	1	0	1	1	1	1	0	26.51	49	1	1	0	1	1	0	4.9	157	106	3.22	0.87	1
471	0	0	1	0	1	1	0	1	1	25.36	79	1	1	1	0	1	0	7.8	146	64	1.78	1.08
472	1	0	1	0	1	1	1	1	0	25.17	46	1	1	0	1	1	0	5.1	137	76	4.86	0.82	1
473	0	1	0	0	2	0	1	1	1	28.05	69	1	1	1	0	1	0	11.2	160	94	0.86	1.39
474	1	0	1	0	1	1	0	1	1	27.75	66	1	1	0	1	1	0	4.6	131	74	1.48	1.02	6
475	0	1	0	0	0	1	0	1	1	22.13	62	1	0	1	0	1	0	8.8	134	72	1.21	0.92
476	1	0	1	0	1	1	0	1	1	25.04	53	1	1	0	1	1	0	6.3	152	90	2.09	0.79	5
477	1	0	1	0	1	1	0	1	1	25.03	74	1	1	0	1	1	0	5.1	138	100	1.93	1.33	5
478	0	1	0	2	2	1	0	1	1	21.13	70	1	1	1	0	1	0	7	146	56	1.24	0.84
479	1	0	1	0	1	1	0	1	1	27.53	61	1	0	1	1	1	0	6	128	78	2.1	1.35	6
480	0	0	0	1	0	0	0	2	2	27.22	62	1	1	1	0	1	0	5.6	134	93	1.9	0.75
481	0	0	0	1	2	1	1	1	1	29.14	61	1	1	1	0	1	0	6.8	120	70	0.91	0.78
482	1	0	1	0	1	1	0	1	2	25.09	57	1	0	1	1	1	0	6.9	162	90	2.12	0.73	3
483	1	0	1	0	1	1	0	1	2	23.36	81	1	1	1	1	1	0	6.7	128	80	1.83	0.94	1
484	0	0	1	1	1	0	0	2	2	27.18	61	1	1	1	0	1	0	4.5	112	60	1.85	0.76
485	1	0	1	0	1	1	0	1	2	27.85	63	1	1	1	1	1	0	5.1	158	87	1.74	0.97	1
486	0	0	0	0	2	0	0	2	0	24.21	68	1	1	1	0	1	0	6.7	133	75	1.76	0.82
487	1	0	1	0	1	1	0	1	0	25.2	58	1	1	1	1	1	0	5.9	130	70	1.56	0.9	0
488	0	0	0	0	2	0	0	2	2	28.76	73	1	1	1	0	1	0	6.6	136	74	1.39	0.78
489	1	0	1	0	1	1	0	1	2	24.16	64	1	1	1	1	1	0	7.5	200	90	2.05	0.91	0
490	0	0	0	0	1	1	1	1	1	24.19	73	1	1	1	0	1	0	6.6	130	93	1.39	0.78
491	0	0	0	0	1	1	1	1	1	27.28	77	1	1	1	0	1	0	6.9	142	61	2.05	0.81
492	1	0	1	0	1	1	0	1	2	26.18	78	1	1	1	1	1	0	7.5	161	88	2.01	0.64	0
493	1	0	1	0	1	1	0	1	2	22.33	49	1	1	1	1	1	0	8.5	155	88	1.78	1.16	6
494	0	0	0	0	1	1	0	1	1	24.9	57	1	1	1	0	1	0	5.7	159	84	1.08	1
495	0	0	0	0	2	1	0	2	0	25.13	52	1	0	0	1	1	0	5.7	108	70	1.95	1.12
496	1	0	1	0	1	1	0	1	2	26.14	70	1	1	1	1	1	0	5.2	134	78	4.01	0.75	6
497	0	0	0	0	1	1	1	1	1	20.51	83	1	0	0	1	1	0	5.6	128	90	2.47	1.07
498	1	0	1	0	1	1	0	1	2	24.49	64	1	1	1	1	1	0	9.6	175	110	1.66	0.95	5
499	0	0	0	0	1	0	1	1	1	23.56	71	1	0	0	1	1	0	6.7	132	89	2.43	1.13
500	1	0	1	0	1	1	0	1	1	26.71	52	1	1	1	1	1	0	5.6	138	72	1.97	0.77	6
501	0	0	1	0	1	1	0	1	1	26.26	66	1	0	0	1	1	0	5.4	151	80	1.53	0.78
502	1	0	1	0	1	1	0	1	2	19.9	48	0	0	0	0	0	1	5.9	140	78	2.55	1.44	1
503	0	1	1	0	1	1	0	2	2	25.04	53	1	0	0	1	1	0	6.9	135	72	1.48	1.09
504	1	0	1	0	1	1	0	1	2	27.74	53	0	0	0	0	0	1	6.1	126	77	2.03	1.11	3
505	0	0	0	0	2	2	0	2	2	27.35	62	1	0	0	1	1	0	5.2	156	78	1.62	0.96
506	1	0	1	0	1	1	0	1	2	26.56	49	0	1	0	0	0	1	6.3	136	70	1.06	1.13	1
507	0	0	0	0	2	0	0	2	2	23.81	56	1	0	0	1	1	0	5.8	146	89	3.92	1.15
508	1	0	1	0	1	1	0	1	1	25.64	88	0	1	0	0	0	1	5.8	118	66	1.33	1.18	4
509	0	0	1	0	2	1	0	2	0	26.22	77	1	1	0	1	1	0	6.8	128	69	1.79	1.14
510	1	0	1	0	1	1	0	1	1	26.66	81	0	1	0	0	0	1	8.3	176	90	1.37	1.33	1
511	0	0	1	1	2	0	0	2	0	26.2	83	1	1	0	1	1	0	6.3	135	91	1.51	1.4
512	1	0	1	0	1	1	0	1	1	27.24	61	0	1	0	0	0	1	5.7	140	82	1.73	0.98	1
513	0	0	0	1	2	0	0	2	0	27.05	53	1	1	0	1	1	0	5.4	171	115	3.67	1.09
514	1	0	1	0	1	1	0	1	1	28.37	69	0	1	0	0	0	1	5.9	133	78	2.29	1.24	0
515	0	0	0	1	2	0	1	1	1	23.06	63	1	0	1	1	1	0	5.1	170	81	2.3	0.95
516	1	0	1	0	1	1	0	1	1	25.04	80	0	1	0	0	0	1	5.3	152	98	2.11	1.04	0
517	0	0	0	0	2	0	0	2	0	22.04	61	1	0	1	1	1	0	6.3	144	77	1.91	1.02
518	1	0	1	0	1	1	0	1	1	23.46	72	0	1	0	0	0	1	4.7	135	76	2.34	0.73	1
519	0	0	0	0	2	0	0	2	0	23.45	55	1	1	1	1	1	0	10.5	118	67	2.38	0.71
520	1	0	1	0	1	1	0	1	1	25.09	84	0	1	0	0	0	1	4.9	170	72	1.33	0.96	4
521	0	0	1	0	1	1	0	1	0	27.38	66	1	1	1	1	1	0	12.6	167	75	1.04	1.79
522	1	0	1	0	1	1	0	1	1	25.81	62	0	1	0	0	0	1	4.2	111	70	1.89	0.95	3
523	1	0	1	0	1	1	0	1	1	26.05	35	1	1	0	0	0	1	4.9	135	82	2.8	1.19	1
524	0	0	1	1	1	1	0	1	1	29.1	76	1	1	1	1	1	0	4.8	142	98	1.65	0.98
525	1	0	0	0	1	1	0	1	1	28.52	72	1	1	0	0	0	1	6.4	142	76	1.09	1.01	0
526	0	0	1	0	1	0	0	1	0	21.36	65	1	1	1	1	1	0	7	125	77	5.33	0.67
527	0	0	1	0	1	1	0	1	1	26.8	70	1	1	1	1	1	0	6.9	138	78	1.67	0.93
528	1	0	1	0	1	1	0	1	1	22.91	70	1	1	0	0	0	1	6.8	108	70	2	0.87	0
529	0	0	1	0	1	0	0	1	0	24.38	70	1	1	1	1	1	0	6.9	105	63	1.96	0.93
530	1	0	1	0	1	1	0	1	1	26.04	66	1	1	0	0	0	1	5	157	67	1.2	0.85	0
531	1	0	1	0	1	1	0	1	1	28.51	64	1	1	0	0	0	1	5.4	158	85	1.85	1.45	5
532	0	1	0	0	2	0	1	1	1	24.9	44	0	0	0	0	0	1	7.5	150	79	1.75	0.97
533	1	0	1	0	1	1	0	1	1	26.71	61	1	1	0	0	0	1	4.7	140	90	2.21	1.13	2
534	0	1	1	0	1	0	0	0	0	24.38	43	0	0	0	0	0	1	4.6	142	80	1.81	1.17
535	1	0	1	0	1	1	0	1	1	24.79	52	1	0	1	0	0	1	7.6	161	90	1.39	0.94	1
536	0	0	0	0	2	2	0	2	0	25.14	61	0	0	0	0	0	1	5.8	127	70	1.57	0.87
537	1	0	1	0	1	1	0	1	0	25.37	53	1	0	1	0	0	1	12.6	139	74	3.59	1	3
538	0	0	0	0	2	1	0	2	0	28.91	65	0	0	0	0	0	1	5	169	78	2.02	0.92
539	1	0	1	0	1	1	0	1	1	27.01	69	1	0	1	0	0	1	7.8	160	95	1.43	1.35	3
540	0	0	0	0	2	0	0	2	0	23.88	53	0	0	0	0	0	1	5.7	151	89	1.17	0.88
541	0	0	1	0	1	1	0	1	1	25.09	47	1	0	0	0	0	1	3.9	116	75	2.47	1.02
542	1	0	1	0	1	1	0	1	0	26.05	79	0	1	1	0	0	1	13.3	191	98	2.09	1.09	0
543	0	0	1	0	0	0	0	1	0	24.49	79	1	0	0	0	0	1	5.9	148	89	2.65	1.21
544	1	0	1	0	1	1	0	1	1	29.19	73	0	1	1	0	0	1	9.6	184	69	1.23	1.68	0
545	0	0	2	0	0	0	2	0	0	27.08	78	1	0	0	0	0	1	6	140	80	1.95	0.91
546	1	0	1	0	1	1	0	1	1	26.14	78	0	1	1	0	0	1	5.5	140	75	1.25	1.17	3
547	0	0	1	0	2	0	0	1	0	27.64	78	1	0	0	0	0	1	7.9	168	80	3.04	1.07
548	1	0	1	0	1	1	0	1	1	26.14	62	0	1	1	0	0	1	5.5	150	80	3	0.79	1
549	0	0	1	0	2	0	0	2	0	26.77	76	1	0	0	0	0	1	5.2	153	80	3.76	1.16
550	1	0	1	0	1	1	0	1	1	26.15	56	0	1	1	0	0	1	5.8	114	69	3.21	0.71	0
551	1	0	1	0	1	1	0	1	1	22.07	49	1	1	1	0	0	1	7.4	170	81	1.63	1	1
552	0	0	1	0	2	0	0	2	0	25.75	49	1	0	0	0	0	1	5.4	126	85	2.21	0.72
553	1	0	0	0	1	1	0	1	1	22.34	72	1	1	1	0	0	1	9.3	138	100	1.48	1.01	5
554	0	0	2	0	2	0	0	2	0	28.25	70	0	1	0	0	0	1	4.4	135	80	2.67	1.01
555	1	0	1	0	1	1	0	1	1	26.34	76	1	1	1	0	0	1	5.7	130	72	1.19	1.15	4
556	0	0	0	0	2	1	0	2	2	26.9	67	0	1	0	0	0	1	6.87	169	91	1.15	1.55
557	1	0	1	0	1	1	0	1	1	25.79	77	1	1	1	0	0	1	5.7	141	83	1.2	1.06	6
558	0	0	0	0	2	1	0	1	1	22.31	47	0	1	0	0	0	1	5.5	145	79	1.96	0.81
559	1	0	1	0	1	1	0	1	1	26.38	60	1	1	1	0	0	1	13.3	130	72	1.87	1.29	0
560	0	0	0	0	1	0	0	0	0	25.06	59	0	1	0	0	0	1	6	163	74	1.49	1.47
561	1	0	1	0	1	1	0	1	0	23.52	63	1	1	1	0	0	1	8.7	128	78	2.13	1.03	0
562	0	0	1	0	1	0	1	1	1	25.13	64	0	0	0	0	0	1	5.6	148	89	1.3	2.02
563	1	0	1	0	1	1	0	1	0	21.9	68	1	1	1	0	0	1	6.3	151	80	1.83	0.93	1
564	0	0	1	0	1	1	0	1	1	24.73	58	0	1	0	0	0	1	5.5	149	76	2.25	1.23
565	0	0	1	0	1	1	0	1	1	31.58	82	1	0	0	0	0	1	5.7	122	79	1.04	1.01
566	1	0	1	0	1	1	0	1	1	21.1	77	1	1	1	0	0	1	6.2	115	75	1.94	0.99	1
567	1	0	1	0	1	1	0	1	1	28.4	37	1	0	0	1	0	1	5.9	165	105	2.33	1.17	2
568	0	0	1	0	1	1	0	1	1	23.37	71	1	1	0	0	0	1	5.8	138	78	1.68	0.94
569	1	0	1	0	1	1	0	1	1	25.75	66	1	0	0	1	0	1	4.9	145	67	1.24	1.8	3
570	0	0	1	0	1	0	1	1	1	21.99	71	1	1	0	0	0	1	5.8	138	79	1.68	0.94
571	1	0	1	0	1	1	0	1	1	26.08	75	1	0	0	1	0	1	5.3	152	74	2.04	1.18	1
572	0	0	1	0	1	0	1	1	1	25.87	69	1	0	0	0	0	1	4.9	169	70	0.68	0.68
573	0	0	0	1	1	0	1	1	1	22.65	62	1	1	0	0	0	1	6.6	168	71	1.27	0.81
574	1	0	0	0	1	1	0	1	1	26.75	66	0	1	0	1	0	1	5.8	153	81	1.6	1.39	2
575	0	0	1	0	1	0	1	1	1	27.84	63	1	1	0	0	0	1	6	136	67	1.43	0.83
576	1	0	1	0	1	1	0	1	1	25.38	66	0	1	0	1	0	1	4.4	191	114	1.54	1.22	2
577	0	0	1	0	1	0	1	1	1	25.92	69	1	1	0	0	0	1	4.8	143	77	2.75	1.49
578	1	0	1	0	1	1	0	1	1	25.17	76	0	1	0	1	0	1	4.5	130	80	1.59	0.75	1
579	0	0	2	0	1	0	0	1	0	28.22	83	1	1	0	0	0	1	5.6	121	75	1.82	1.04
580	1	0	1	0	1	1	0	1	1	24.75	53	0	1	0	1	0	1	5.8	160	83	2.15	1.56	3
581	0	0	1	0	1	1	0	1	1	29.08	65	1	1	0	0	0	1	5.7	148	89	1.07	0.75
582	1	0	1	0	1	1	0	1	1	25.06	59	0	1	0	1	0	1	5.7	99	61	1.78	1.2	4
583	0	0	1	0	1	1	0	1	1	25.46	52	0	0	1	0	0	1	6.7	130	67	1.96	1.14
584	1	0	1	0	1	1	0	1	1	23.73	65	0	1	0	1	0	1	4.7	148	96	1.95	0.84	4
585	1	0	1	0	1	1	0	1	1	26.54	71	0	1	0	1	0	1	4.3	125	76	1.96	1.07	2
586	0	0	1	0	1	1	0	1	1	27.23	59	0	0	1	0	0	1	5.9	135	78	2.15	0.9
587	0	0	2	0	1	1	1	1	1	21.69	47	1	0	1	0	0	1	3.9	138	74	2.47	0.76
588	1	0	1	0	1	1	0	1	1	24.24	80	0	1	0	1	0	1	4.7	130	79	1.87	1.2	0
589	1	0	1	0	1	1	0	1	1	26.98	70	1	1	0	1	0	1	5.1	130	68	1.72	1.01	1
590	0	0	0	0	0	0	0	0	2	27.08	55	1	0	1	0	0	1	5	133	85	1.39	0.96
591	1	0	1	0	1	1	0	1	1	23.01	66	1	1	0	1	0	1	5.1	174	100	2.06	0.83	1
592	0	0	2	0	0	0	0	0	0	26.73	79	0	1	1	0	0	1	6.6	127	77	1.81	0.76
593	1	0	1	0	1	1	0	1	1	26.09	66	1	1	0	1	0	1	5	120	68	3.34	0.94	1
594	0	1	0	0	2	0	1	1	1	27.16	73	0	1	1	0	0	1	6.7	144	75	1.93	1.07
595	1	0	1	0	1	1	0	1	1	27.44	61	0	0	1	1	0	1	17.9	164	99	5.44	1.03	5
596	0	1	0	1	2	1	1	1	1	26.11	56	0	1	1	0	0	1	9.4	135	76	2.05	0.84
597	1	0	1	0	1	1	0	1	1	19.62	68	0	0	1	1	0	1	4.7	149	87	2.08	0.87	0
598	0	1	0	1	2	0	1	1	1	26.55	75	0	1	1	0	0	1	4.2	159	84	1.67	0.67
599	1	0	1	0	1	1	0	1	1	25.9	63	1	0	1	1	0	1	4.8	170	98	4.34	0.98	2
600	0	1	0	0	1	0	0	0	0	26.02	64	0	1	1	0	0	1	6.7	139	82	1.08	1.94
601	1	0	1	0	1	1	0	1	1	25.79	67	1	0	1	1	0	1	9.8	117	61	2.1	1.24	5
602	0	0	0	0	2	0	0	2	0	25.75	66	1	1	1	0	0	1	6.9	126	77	1.72	1.1
603	0	0	0	0	2	0	0	2	0	27.76	79	1	1	1	0	0	1	7.4	157	80	1.46	0.79
604	1	0	1	0	1	1	0	1	1	26.07	59	0	1	1	1	0	1	7.1	158	101	1.12	1.54	5
605	0	0	1	1	2	0	0	2	0	24.49	74	1	1	1	0	0	1	6.4	106	67	2.68	0.82
606	1	0	1	0	1	1	0	1	1	27.15	36	0	1	1	1	0	1	9.6	134	82	1.92	0.71	5
607	1	0	1	0	1	1	0	1	1	24.53	74	1	1	1	1	0	1	4.3	135	75	1.89	0.63	2
608	0	0	0	1	2	0	0	2	0	25.37	70	1	1	1	0	0	1	8.1	187	101	2.07	0.46
609	0	0	1	0	1	0	1	1	1	26.06	53	1	1	1	0	0	1	6.7	143	88	1.23	1.16
610	1	0	1	0	1	1	0	1	1	25.05	52	1	1	1	1	0	1	14.1	140	85	5.19	0.82	1
611	1	0	1	0	1	1	0	1	0	27.53	76	1	1	1	1	0	1	7.1	135	75	1.3	2.53	2
612	0	0	1	0	1	1	0	1	1	22.76	79	1	1	1	0	0	1	10.8	138	71	2.06	1.22
613	1	0	1	0	1	1	0	1	1	26.86	53	1	0	0	0	1	1	5	130	80	1.38	0.98	2
614	0	0	1	0	1	0	1	1	1	22.87	75	1	1	1	0	0	1	5.6	138	69	1.23	0.78
615	0	0	1	0	1	1	0	1	1	23.18	69	1	0	1	0	0	1	6.8	130	71	2.16	1.49
616	1	0	1	0	1	1	0	1	1	27.48	58	1	1	0	0	1	1	6.7	96	54	1.95	1.15	5
617	0	0	1	0	1	0	1	1	1	26.35	61	1	1	1	0	0	1	6.9	130	90	2.38	1.06
618	1	0	1	0	1	1	0	1	1	18.17	66	1	0	0	1	1	1	8.5	144	81	1.14	0.97	1
619	1	0	1	0	1	1	0	1	1	24.75	70	1	0	0	1	1	1	6.4	145	86	2.36	1.15	0
620	0	0	1	0	1	0	1	1	1	23.41	62	1	1	1	0	0	1	5.9	145	88	1.87	0.98
621	0	0	1	0	1	0	1	1	0	26.95	55	1	1	1	0	0	1	6.8	114	75	2.56	1.14
622	1	0	1	0	1	1	0	1	1	27.27	83	1	0	0	0	1	1	6.4	130	80	1.49	0.9	5
623	1	0	1	0	1	1	0	1	1	25.65	60	1	0	0	1	1	1	7.2	122	72	2.26	1.04	2
624	0	0	2	0	0	0	0	0	0	24.79	71	1	1	1	0	0	1	6.9	135	60	1.15	0.73
625	1	0	1	0	1	1	0	1	0	27.09	41	1	0	0	0	1	1	5.7	150	95	1.35	0.89	4
626	0	0	2	0	0	2	1	2	0	23.62	35	0	0	0	1	0	1	5.4	135	76	2.32	0.72
627	1	0	1	0	1	1	0	1	1	25.46	66	1	0	0	0	1	1	5.2	160	100	1.5	0.92	5
628	0	1	0	0	2	0	1	1	1	27.58	64	0	0	0	1	0	1	5.2	128	81	3.11	1.14
629	1	0	1	0	1	1	0	1	0	25.79	58	1	0	0	0	1	1	5.6	144	85	3.59	1.01	0
630	0	0	0	0	2	0	0	2	2	26.89	64	0	0	0	1	0	1	5.2	150	85	1.69	1.14
631	1	0	1	0	1	1	0	1	0	29.19	60	1	1	0	0	1	1	5.2	135	75	1.6	0.74	2
632	0	0	0	0	2	0	0	2	2	27.22	38	0	0	0	1	0	1	11.5	130	75	2.02	0.92
633	0	0	0	0	2	1	0	2	2	26.27	79	1	0	0	1	0	1	5.9	150	66	0.93	1.21
634	1	0	1	0	1	1	0	1	1	25.87	88	1	1	0	0	1	1	6.8	156	86	1.19	1.09	1
635	0	0	0	0	2	0	0	2	2	26.05	61	1	0	0	1	0	1	6.7	135	75	1.04	1.2
636	1	0	1	0	1	1	0	1	1	24.4	37	1	1	0	0	1	1	7.8	165	95	3.06	0.89	6
637	1	0	1	0	1	1	0	1	0	25.75	66	1	1	0	0	1	1	18.9	138	85	1.36	1.11	2
638	0	0	0	0	2	0	0	2	2	24.23	65	1	0	0	1	0	1	5.7	170	100	1.76	0.83
639	1	0	1	0	1	1	0	1	1	24.81	70	1	1	0	0	1	1	7	138	76	1.51	0.96	2
640	0	0	0	1	2	0	0	2	0	22.51	49	1	0	0	1	0	1	5.4	148	89	2.21	0.72
641	1	0	1	0	1	1	0	1	1	25.44	58	1	1	0	0	1	1	5.1	115	72	1.8	0.99	4
642	0	0	1	0	2	0	0	2	0	26.63	57	0	1	0	1	0	1	4.9	148	90	2.46	0.82
643	1	0	1	0	1	1	0	1	1	27.13	79	1	1	0	0	1	1	6.7	125	76	3.96	1.32	1
644	0	0	1	0	2	0	0	2	2	26.94	69	0	1	0	1	0	1	5.5	164	79	2.1	1.02
645	1	0	1	0	1	1	0	1	1	21.96	68	1	1	0	0	1	1	5.8	135	66	3.65	1.39	3
646	0	0	0	0	2	0	0	2	0	24.15	71	0	1	0	1	0	1	5	143	79	3.38	1.06
647	1	0	1	0	1	1	0	1	1	25.09	63	1	1	0	0	1	1	8.2	110	70	2.15	1.12	3
648	0	0	0	0	2	0	1	1	1	25.82	56	0	1	0	1	0	1	4.5	150	90	1.82	0.93
649	1	0	1	0	1	1	0	1	1	23.36	72	1	1	0	0	1	1	6.3	150	68	1.86	1.38	3
650	0	0	0	0	2	1	0	2	0	26.25	72	0	1	0	1	0	1	5.6	110	80	2.83	0.8
651	1	0	1	0	1	1	0	1	1	26.33	74	1	1	0	0	1	1	15.8	143	97	1.38	1.19	5
652	0	0	0	0	2	0	0	2	0	25.75	59	0	1	0	1	0	1	6	122	61	1.98	1.47
653	1	0	1	0	1	1	0	1	0	21.83	72	1	1	0	1	1	1	6.3	170	110	1.86	1.38	1
654	0	0	2	0	1	0	1	1	0	26.14	67	0	1	0	1	0	1	11.3	130	90	1.76	1.23
655	1	0	1	0	1	1	0	1	0	20.26	67	1	1	0	0	1	1	7	167	76	1.4	0.83	5
656	0	0	1	0	1	0	1	1	0	26.11	55	0	1	0	1	0	1	5.5	142	84	2.48	1.52
657	0	0	1	0	1	0	1	1	1	25.7	82	1	1	0	1	0	1	5.1	120	78	1.81	0.98
658	1	0	1	0	1	1	0	1	0	25.31	54	1	1	0	1	1	1	3.5	134	72	1.35	0.66	4
659	1	0	1	0	1	1	0	1	0	26.79	63	1	1	0	0	1	1	4.8	145	78	1.63	0.9	5
660	0	0	1	1	1	1	0	1	0	24.31	64	1	1	0	1	0	1	4.8	156	81	1.8	0.84
661	1	0	1	0	1	1	0	1	0	23.36	49	1	1	0	0	1	1	6.8	125	68	2.05	0.96	5
662	0	0	1	0	1	1	0	2	2	22.63	57	1	0	0	1	0	1	5.9	134	86	1.96	0.66
663	1	0	1	0	1	1	0	1	0	25.17	82	1	1	0	0	1	1	5.9	150	85	1.14	1.33	3
664	0	0	1	0	1	1	1	1	1	22.05	53	1	1	0	1	0	1	5.5	160	75	1.98	0.96
665	0	0	0	0	1	0	1	1	1	24.01	68	1	0	1	1	0	1	6.5	130	90	2.7	1.21
666	1	0	1	0	1	1	0	1	0	22.23	48	1	1	0	0	1	1	7.1	138	88	1.85	0.59	2
667	1	0	1	0	1	1	0	1	0	22.63	61	1	1	0	0	1	1	6.1	134	81	2.11	1.54	5
668	0	0	1	0	1	1	0	1	0	18.47	67	0	1	1	1	0	1	11.8	178	82	2.71	1.02
669	1	0	1	0	1	1	0	1	0	25.26	70	1	1	0	0	1	1	6.7	150	80	1.57	1.4	0
670	0	0	1	0	1	1	0	1	0	24.49	51	0	1	0	1	0	1	13.8	136	99	2.31	0.99
671	1	0	1	0	1	1	0	1	0	28.17	54	1	1	0	0	1	1	6.3	135	86	1.12	1.66
672	0	0	0	0	1	1	0	1	1	24.81	64	0	1	1	1	0	1	7.3	156	90	6.18	2.35
673	1	0	1	0	1	1	0	1	0	26.35	61	1	1	0	0	1	1	4.6	160	90	1.86	1.01	1
674	0	0	1	0	1	1	0	1	1	21.9	51	0	1	1	1	0	1	5.4	194	78	1.86	1.29
675	1	0	1	0	1	1	0	1	0	25.31	67	1	1	0	0	1	1	7.2	133	88	1.36	1.06	1
676	0	0	1	0	1	1	1	1	0	25.87	76	0	1	1	1	0	1	4.9	186	99	1.78	1.12
677	1	0	1	0	1	0	1	1	0	28.91	61	1	1	0	0	1	1	6.5	142	90	1.82	2.4	5
678	0	0	1	0	1	1	0	1	1	27.18	78	1	1	1	0	0	1	5.1	138	89	1.28	0.98
679	0	0	1	0	1	1	0	1	1	26.95	71	1	0	0	0	1	1	13.5	158	82	2.43	1.13
680	1	0	0	0	0	0	1	1	1	25.31	57	1	1	0	0	1	1	5.3	185	95	2.35	1.02	4		C/C	0	G/G	0
681	1	0	1	0	1	1	1	1	1	25.62	52	1	1	0	0	1	1	5.1	125	76	1.85	1.01	0		G/G	2	T/T	2
682	0	0	2	0	0	0	0	2	1	24.65	68	1	0	0	0	1	1	4.4	130	78	1.72	0.75			C/C	0	T/T	0
683	1	0	1	0	1	1	1	1	1	24.91	65	1	1	0	0	1	1	6.2	132	68	1.93	1.19	5
684	0	0	2	0	0	0	0	2	0	25.45	54	1	0	0	0	1	1	6.6	123	79	0.92	1.01
685	1	0	1	0	1	1	1	1	1	32.1	79	1	1	0	0	1	1	4.6	158	101	1.86	1.57	1
686	0	0	2	0	0	0	0	0	0	23.76	54	1	0	0	0	1	1	6.6	138	79	0.92	0.99
687	1	0	1	0	1	1	1	1	1	25.58	58	1	1	0	0	1	1	6	138	82	0.9	1.09	1
688	0	0	2	0	0	0	0	0	1	25.51	62	1	0	0	0	1	1	5.2	130	59	1.62	0.96
689	0	0	2	0	0	0	0	0	0	25.75	66	1	0	0	0	1	1	7.4	133	70	1.55	1.2
690	1	0	1	0	1	1	1	1	1	27.11	56	1	1	0	0	1	1	5.3	129	71	1.89	0.67	4
691	0	1	0	1	1	1	1	1	1	25.05	53	1	0	0	0	1	1	7.6	133	83	2.21	0.93
692	1	0	1	0	1	1	1	1	1	26.32	48	1	1	0	0	1	1	5.5	150	50	1.11	0.79	1
693	0	2	0	2	2	0	2	0	1	25.19	63	1	0	0	0	1	1	5.4	154	80	4.18	0.93
694	1	0	1	0	1	1	1	1	1	21.87	65	1	1	0	0	1	1	4.4	167	94	3.11	0.77	3
695	1	0	1	0	1	1	1	1	1	25.33	63	1	1	0	0	1	1	9.8	170	86	1.15	0.79	3
696	0	0	0	0	2	0	0	2	2	25.2	64	1	0	0	0	1	1	5.7	125	91	1.88	0.73
697	0	0	0	0	2	0	0	2	2	25.09	59	1	1	0	0	1	1	6.2	130	79	1.68	1.03
698	1	0	1	0	1	1	1	1	1	24.79	64	1	0	1	0	1	1	5.7	158	88	1.58	1.02	0
699	1	0	1	0	1	1	1	1	1	22.59	70	1	0	1	0	1	1	9.2	165	105	1.03	0.83	4
700	0	0	0	0	2	0	0	2	2	28.52	51	1	1	0	0	1	1	4.4	144	62	4.39	0.49
701	1	0	1	0	1	1	1	1	1	23.58	55	1	0	1	0	1	1	5.9	147	80	1.9	0.88	1
702	0	0	0	0	2	0	0	2	2	25.79	58	1	1	0	0	1	1	5.3	125	76	1.92	0.86
703	0	0	1	0	1	0	1	1	1	24.18	64	1	1	0	0	1	1	4.1	138	70	1.93	0.87
704	1	0	1	0	1	1	1	1	1	24.79	48	1	0	1	0	1	1	9.3	134	76	1.77	0.86	4
705	1	0	1	0	1	1	1	1	1	23.3	64	1	0	1	0	1	1	8.4	130	80	1.87	1.27	0
706	0	0	1	0	1	1	0	1	1	26.12	74	1	1	0	0	1	1	5.2	130	60	2.68	0.82
707	0	0	1	0	1	1	1	1	1	26.79	76	1	1	0	0	1	1	8	161	85	2.05	1.39
708	1	0	1	0	1	1	1	1	0	29.16	66	1	0	1	0	1	1	5.3	148	90	2.32	1.04	2
709	1	0	1	0	1	1	1	1	1	25.54	62	1	0	1	0	1	1	6.3	138	81	1.42	1.26	1
710	0	0	1	0	1	1	0	1	1	23.71	60	1	1	0	0	1	1	5.8	118	72	2.79	0.99
711	0	0	1	0	0	0	2	0	0	27.01	58	1	1	0	0	1	1	5.5	147	87	3.66	1.06
712	1	0	1	0	1	1	1	1	1	26.12	72	1	0	1	0	1	1	4.9	154	94	1.32	0.75	0
713	1	0	1	0	1	0	0	1	2	22.32	57	1	0	1	0	1	1	11	180	100	2.34	1.3	4
714	0	1	2	0	0	0	0	0	0	26.93	67	1	1	0	0	1	1	6.5	138	79	1.37	1.14
715	0	1	1	0	2	1	0	1	1	26.63	69	1	1	0	0	1	1	5.6	119	72	3.6	1.15
716	1	0	1	0	1	1	0	1	0	23.02	80	1	0	1	0	1	1	10.2	138	80	2	1.1	4
717	0	1	0	0	2	1	0	1	1	24.87	65	1	1	0	0	1	1	6	130	90	2.03	1.2
718	1	0	1	0	1	1	0	1	2	23.18	66	1	0	1	0	1	1	9.7	140	90	2.09	1.08	5
719	1	0	1	0	1	1	0	1	2	25.79	62	1	0	1	0	1	1	6.9	135	76	2	1.22	0
720	0	1	1	0	1	0	0	2	2	25.32	65	1	1	0	0	1	1	6	94	53	2.03	1.2
721	1	0	1	0	1	1	0	1	1	25.93	43	1	0	1	0	1	1	8.3	163	105	2.03	0.86	1
722	0	0	1	0	2	0	0	2	0	25.33	59	1	0	0	0	1	1	6.7	118	67	3.19	0.79
723	1	0	1	0	1	1	0	1	1	25.09	76	1	1	1	0	1	1	5.8	155	80	1.3	1.05	1
724	0	0	1	0	1	1	0	1	1	24.01	63	1	1	0	0	1	1	6	133	59	1.43	0.83
725	0	0	0	0	1	0	1	1	1	25.38	50	1	1	0	0	1	1	9.5	161	76	3.62	0.94
726	1	0	1	0	1	1	0	1	1	22.44	70	1	1	1	0	1	1	5.8	174	74	1.91	0.82	0
727	0	0	1	0	1	1	2	1	0	25.31	68	1	1	0	0	1	1	5.9	116	63	1.72	1.53
728	1	0	1	0	1	1	0	1	1	25.11	53	1	1	1	0	1	1	4.3	175	108	1.46	0.87	1
729	0	0	1	0	2	0	0	2	1	26.11	78	1	1	0	0	1	1	5.2	156	101	1.73	0.98
730	1	0	1	0	1	1	0	1	1	24.49	63	1	1	1	0	1	1	7.1	128	77	1.97	0.96	2
731	0	0	1	0	1	1	0	1	1	25.57	60	1	0	0	0	1	1	6.1	133	84	1.43	2.05
732	1	0	1	0	1	1	0	1	1	28.99	67	1	1	1	0	1	1	12.1	195	110	1.7	1.23	2
733	0	0	1	0	1	0	0	1	0	23.92	60	1	1	0	0	1	1	7.8	140	64	2.53	2.05
734	1	0	1	0	1	1	0	1	1	25.54	65	1	1	1	0	1	1	8.3	137	80	1.93	1.39	0
735	1	0	1	0	1	1	0	1	1	27.82	76	1	1	1	0	1	1	6	172	80	1.59	1.05	1
736	0	1	0	0	2	0	1	1	1	26.1	59	1	1	0	0	1	1	5.5	158	81	2.96	0.86
737	0	0	2	0	2	0	0	2	0	24.78	59	1	1	0	0	1	1	5.9	127	81	2.96	0.86
738	1	0	1	0	1	1	0	1	1	25.09	53	1	1	1	0	1	1	10.1	189	102	4.04	0.71	2
739	1	0	1	0	1	1	0	1	1	26.31	69	1	1	1	0	1	1	10.9	130	89	2.48	1.04	3
740	0	1	1	1	1	0	0	0	0	24.31	39	1	1	0	0	1	1	5.7	128	58	2.75	0.68
741	0	0	0	0	2	0	0	2	2	26.14	60	1	1	0	0	1	1	6.5	118	69	1.78	1.22
742	1	0	1	0	1	1	0	1	1	26.89	53	1	1	1	0	1	1	12.3	156	83	1.26	0.9	0
743	0	0	0	0	2	1	0	1	1	24.54	60	1	1	0	0	1	1	6.5	135	76	1.78	1.22
744	1	0	1	0	1	1	0	1	1	25.15	64	1	1	1	0	1	1	5.7	125	70	1.89	1.18	4
745	1	0	1	0	1	1	0	1	1	27.98	70	1	1	1	0	1	1	8	135	76	0.89	1.13	4
746	0	0	0	0	2	0	0	2	0	24.23	78	1	1	0	0	0	1	5.9	130	98	1.63	0.85
747	1	0	1	0	1	1	0	1	1	23.05	58	1	1	1	0	1	1	6.4	157	72	2.05	1.62	2
748	0	0	1	0	1	0	1	1	1	22.03	78	1	1	0	0	1	1	5.9	118	67	2.56	0.85
749	0	0	2	0	0	0	2	0	0	27.01	60	1	1	0	0	1	1	5.2	130	88	2.08	1.17
750	1	0	1	0	1	1	0	1	1	28.81	85	1	1	1	0	1	1	6.8	107	64	1.78	1.09	0
751	0	0	1	0	1	0	1	1	0	25.43	60	1	1	0	0	1	1	5.2	138	81	2.08	1.17
752	1	0	1	0	1	1	0	1	1	24.75	51	1	1	1	0	1	1	7.4	158	85	2.82	0.79	1
753	1	0	1	0	1	1	0	1	1	23.06	66	1	1	1	0	1	1	5.8	117	61	2.09	1.01
754	0	0	0	0	2	0	0	0	2	27.2	62	1	1	0	0	1	1	5.4	108	69	1.31	0.64
755	0	0	1	0	1	0	2	1	1	26.95	62	1	1	0	0	1	1	5.4	140	80	3.51	1.58
756	1	0	1	0	1	1	0	1	1	20.26	62	1	1	1	0	1	1	22.7	144	101	2.1	0.83	1
757	1	0	1	0	1	1	0	1	1	27.49	67	1	1	1	0	1	1	10	135	76	1.5	0.85	4
758	0	0	0	0	2	1	0	2	2	26.11	63	1	0	0	0	1	1	4.9	138	74	1.59	0.81
759	0	0	1	0	1	0	0	1	1	26.51	59	1	0	1	0	1	1	10.3	144	90	2.02	1.37
760	1	0	1	0	1	1	0	1	1	26.24	62	1	1	1	0	1	1	7.8	130	60	1.16	0.83	4
761	0	0	1	0	2	1	0	2	2	24.79	70	1	0	1	0	1	1	7.9	147	85	2.64	1.41
762	1	0	1	0	1	1	0	1	1	24.63	65	1	1	1	0	1	1	6.6	114	61	2.05	1.02	1
763	1	0	1	0	1	1	0	1	1	25.36	50	1	1	1	0	1	1	9.8	158	86	2.04	0.94	0
764	0	0	1	0	2	2	0	2	2	21.98	55	1	1	1	0	1	1	4.8	155	81	1.39	0.94
765	0	0	2	0	1	0	0	0	1	29.2	57	1	1	1	0	1	1	8.4	124	60	1.35	0.93
766	1	0	1	0	1	1	0	1	1	26.26	74	1	1	1	0	1	1	5.6	155	81	2.53	0.89	1
767	0	0	2	0	0	0	0	0	0	26.86	58	1	1	1	0	1	1	7.9	152	78	1.58	1.4
768	1	0	1	0	1	1	0	1	1	25.17	41	1	1	1	0	1	1	5.9	125	76	1.07	0.97	5
769	0	1	1	0	0	0	0	0	0	23.92	81	1	1	1	0	1	1	6.7	158	94	1.78	1.17
770	1	0	2	0	0	0	2	0	0	26.71	53	1	1	1	0	1	1	9.3	135	67	2.28	0.86	1
771	0	1	1	0	2	0	0	1	0	27.65	81	1	1	1	0	1	1	7.8	153	102	1.61	1.17
772	1	0	2	0	0	0	2	0	0	27.37	78	1	1	1	0	1	1	6.9	134	83	1.22	1.08	5
773	0	1	0	0	2	0	1	1	1	27.12	69	1	1	1	0	1	1	5.6	145	80	1.5	1.15
774	1	0	2	0	0	0	2	0	0	20.65	69	1	1	1	0	1	1	5.6	126	76	3.76	0.86	0
775	0	0	1	0	1	0	1	1	1	25.87	73	1	1	1	0	1	1	11.5	123	75	1.95	1.17
776	1	0	2	0	0	0	2	0	0	25.09	67	1	1	1	0	1	1	6	158	70	2.14	0.9	1
777	1	0	2	0	0	0	2	0	0	24.4	40	1	0	1	1	1	1	5.8	117	75	2.21	0.96	1
778	0	0	2	0	2	0	0	2	1	27.52	67	1	1	1	0	1	1	7.1	138	78	1.85	0.83
779	1	0	2	0	0	0	2	0	0	23.76	33	1	0	0	1	1	1	5.3	130	85	3.62	0.94	4
780	0	0	1	0	2	1	0	1	0	26.71	59	1	1	1	0	1	1	6.7	128	59	3.19	0.79
781	0	0	0	0	1	1	1	1	1	28.5	45	1	1	1	0	1	1	11.5	127	74	2.03	1.04
782	1	0	2	0	0	0	2	0	0	22.02	70	1	0	0	1	1	1	7.8	120	68	3.64	0.99	0
783	0	0	0	0	2	1	1	1	1	25.09	46	1	1	1	0	1	1	5.7	104	77	2.49	1.15
784	1	0	2	0	0	0	2	0	0	23.18	46	1	0	0	1	1	1	4.3	150	74	1.84	0.89	1
785	0	0	1	0	1	1	1	1	1	25.37	52	1	1	1	0	1	1	10.1	176	81	2.85	1.07
786	1	0	2	0	0	0	2	0	0	24.26	58	1	0	0	1	1	1	4.6	174	100	1.76	0.6	2
787	1	0	2	0	0	0	2	0	0	26.16	80	1	1	0	1	1	0	7	165	75	1.6	1.05	4
788	0	1	1	0	2	0	1	1	1	24.51	53	1	0	1	0	1	1	5.2	130	75	1.93	0.87
789	0	0	1	1	2	0	0	2	0	25.2	70	1	1	1	0	1	1	8.8	102	64	1.92	1.72
790	1	0	2	0	0	0	2	0	0	22.62	47	1	0	0	1	1	1	6.2	178	82	1.78	1.36	0
791	0	0	0	0	0	2	0	0	0	25	70	1	1	1	0	1	1	8.8	148	79	1.47	1.72
792	1	0	2	0	0	0	2	0	0	27.38	79	1	0	0	1	1	1	5.3	130	70	1.19	0.67	1
793	0	0	1	1	2	0	0	2	0	25.09	67	1	1	1	0	1	1	9.3	204	85	1.25	1.1
794	1	0	2	0	0	0	2	0	0	26.11	80	1	0	0	1	1	1	4.9	130	80	2.69	1.04	0
795	0	0	1	0	0	0	2	0	0	25.17	78	1	1	1	0	1	1	6.6	115	60	2.56	1.22
796	1	0	2	0	0	0	2	0	0	24.79	74	1	0	0	1	1	1	4.9	152	86	1.87	0.86	1
797	1	0	2	0	0	0	2	0	0	25.24	53	1	0	0	1	1	1	5.7	175	105	2.51	1.08	4
798	0	0	1	0	1	1	0	1	0	22.28	78	1	1	1	0	1	1	5.3	142	89	1.89	0.68
799	0	0	0	0	2	1	0	1	1	27.48	44	1	1	1	0	1	1	8.2	158	98	1.61	1.46
800	1	0	2	0	0	0	2	0	0	27.9	64	1	0	0	1	1	1	8.7	150	100	5.23	0.79	3
801	0	1	1	1	1	0	0	0	0	22.99	44	1	1	1	0	1	1	8.2	170	79	2.05	1.46
802	1	0	2	0	0	0	2	0	0	25.94	71	1	0	0	1	1	1	4	130	80	2.31	0.92	3
803	1	0	2	0	0	0	0	0	0	25.2	63	1	1	0	1	1	1	5.3	168	103	1.92	0.84	0
804	0	0	1	0	1	0	0	2	2	26.14	63	1	1	1	0	1	1	8.7	105	66	1.59	0.81
805	1	0	2	0	0	0	0	0	0	22.57	68	1	1	0	1	1	1	6.1	125	67	1.85	1	0
806	0	0	1	0	1	1	1	1	0	26.01	70	1	0	0	1	1	1	4.8	165	105	1.24	0.58
807	0	0	1	0	1	0	0	2	2	30.47	70	1	0	0	1	1	1	5.6	148	82	1.67	1.19
808	1	0	2	0	0	0	0	0	0	22.44	66	1	1	0	1	1	1	4.9	179	87	1.99	0.77	0
809	1	0	2	0	0	0	0	0	0	28.14	58	1	1	0	1	1	1	4.9	173	116	1.2	1.68	0
810	0	0	0	0	2	1	0	1	1	27.16	56	1	0	0	1	1	1	5.8	116	71	3.92	1.15
811	1	0	2	0	0	0	0	0	0	27.35	67	1	1	0	1	1	1	4.9	104	69	2.51	1.02	0
812	0	0	1	0	1	0	0	1	1	21.65	69	1	0	0	1	1	1	5.7	122	66	4.54	0.84
813	0	0	0	0	2	0	0	2	2	27.72	48	1	0	0	1	1	1	6	133	68	1.96	1.58
814	1	0	2	0	0	0	0	0	0	19.29	73	1	1	0	1	1	1	6.6	130	70	1.88	0.88	4
815	0	0	1	0	1	1	0	1	1	27.35	68	1	0	0	1	1	1	5.6	130	82	1.77	1.12
816	1	0	2	0	0	0	0	0	0	22.63	67	1	1	0	1	1	1	4.3	134	72	1.77	0.77	2
817	0	0	0	0	1	0	1	1	1	26.11	53	1	0	0	1	1	1	7.6	138	80	2.21	0.93
818	1	0	2	0	0	0	0	0	0	24.79	39	1	1	0	1	1	1	4	160	88	1.85	0.79	3
819	1	0	2	0	0	0	0	0	0	25.55	44	1	1	0	1	1	1	5.2	104	68	2.76	0.88	3
820	0	0	0	0	2	0	0	2	0	26.49	40	1	1	0	1	1	1	5.4	158	87	1.5	0.68
821	1	0	2	0	0	0	0	0	0	24.18	52	1	1	0	1	1	1	7.9	133	74	2.46	0.77	4
822	0	0	1	0	2	0	0	2	0	22.35	40	1	0	0	1	1	1	6.8	120	70	3.11	0.68
823	1	0	2	0	0	0	0	0	0	28.07	61	1	1	0	1	1	1	5.2	135	73	1.9	1.03	1
824	0	0	2	0	0	0	2	0	1	28.97	63	1	0	0	1	1	1	5.4	110	90	4.18	0.93
825	0	0	1	0	1	0	0	0	0	23.88	63	1	1	0	1	1	1	5.7	155	88	1.64	1.4
826	1	0	2	0	0	0	0	0	0	26.18	67	1	1	0	1	1	1	6.3	145	85	1.62	1.02	1
827	1	0	2	0	0	0	0	0	0	24.75	67	1	1	0	1	1	1	6.2	140	90	2.76	1.21	2
828	0	0	0	0	2	0	0	2	0	25.97	68	1	1	0	1	1	1	5.2	107	67	3.65	0.89
829	1	0	2	0	0	0	0	0	0	25.75	56	1	1	0	1	1	1	5.3	165	86	1.51	0.87	2
830	0	0	1	0	1	0	0	1	1	27.35	63	1	1	0	1	1	1	4.7	162	98	2.15	0.74
831	0	0	1	0	1	1	0	1	1	23.58	77	1	1	0	1	1	1	7.9	133	65	2.65	1.6
832	1	0	2	0	0	0	1	0	1	25.76	57	1	1	0	1	1	1	5.8	125	76	1.69	0.97	6
833	0	1	0	1	2	1	0	1	1	26.1	68	1	1	0	1	1	1	5.9	135	76	1.72	1.53
834	1	0	2	0	0	0	1	0	2	24.31	74	1	1	0	1	1	1	6.8	117	74	1.82	1	0
835	0	1	0	1	2	1	0	1	1	25.92	71	1	1	0	1	1	1	4.6	130	71	1.91	1.02
836	1	0	2	0	0	0	0	0	0	25.09	58	1	1	0	1	1	1	9.6	138	70	2.02	0.96	1
837	1	0	2	0	0	0	0	0	0	26.11	61	1	1	0	1	1	1	5.2	135	75	1.9	1.03	1
838	0	1	1	0	2	0	0	1	1	24.19	71	1	0	0	1	1	1	17.7	135	80	1.91	1.02
839	0	0	1	0	2	0	0	2	0	25.05	39	1	1	0	1	1	1	5.7	155	71	2.75	1.24
840	1	0	2	0	0	0	0	0	0	25.91	57	1	1	0	1	1	1	5.7	139	90	1.45	0.6	1
841	0	0	0	1	2	0	0	2	0	25.15	75	1	1	0	1	1	1	6.2	118	79	1.85	1.48
842	1	0	2	0	0	0	0	0	0	23.1	58	1	1	0	1	1	1	10.2	124	76	2.87	0.86	0
843	1	0	2	0	0	0	0	0	0	25.18	68	1	1	0	1	1	1	5.3	155	103	2.03	1.29	1
844	0	1	1	1	1	1	0	1	0	27.12	61	1	0	1	1	1	1	6.3	130	80	1.91	1.02
845	1	0	2	0	0	0	0	0	0	25.33	60	1	1	0	1	1	1	4.8	144	102	1.84	1.76	3
846	0	0	0	1	2	0	0	2	0	27.68	73	1	1	1	1	1	1	8.7	130	80	1.05	1.31
847	1	0	2	0	0	0	0	0	0	26.14	57	1	0	1	1	1	1	9.5	125	76	5.28	1.01	4
848	0	0	0	0	2	0	0	2	0	23.06	49	1	1	1	1	1	1	6.2	130	90	7.23	0.71
849	0	0	1	0	1	0	0	2	2	22.51	53	1	1	1	1	1	1	15.7	152	82	1.81	1.09
850	1	0	2	0	0	0	0	0	0	24.71	67	1	0	1	1	1	1	9.3	138	76	1.56	0.98	1
851	0	0	1	0	2	0	0	1	0	23.98	67	1	1	1	1	1	1	6.8	125	67	2.43	0.74
852	1	0	2	0	0	0	0	0	0	24.75	74	1	0	1	1	1	1	8.2	118	76	2.01	0.68	0
853	1	0	2	0	0	0	0	0	0	22.51	66	1	0	1	1	1	1	9.8	150	80	1.92	1.29	0
854	0	0	1	0	1	1	0	1	1	22.57	79	1	1	1	1	1	1	6.3	125	82	1.8	0.83
855	0	0	0	0	2	0	0	2	2	28.4	73	1	0	1	1	1	1	11.5	176	81	1.95	1.17
856	1	0	2	0	0	0	0	0	0	21.04	63	1	0	1	1	1	1	7.6	165	75	2.33	0.85	2
857	0	0	0	0	1	0	1	1	1	24.43	67	1	1	1	1	1	1	7.1	113	54	1.85	0.83
858	1	0	2	0	0	0	0	0	0	24.26	63	1	0	1	1	1	1	11.4	130	72	1.45	0.69	6
859	0	0	1	0	1	0	1	1	1	25.09	57	1	0	1	1	1	1	6.8	122	70	2.56	1.14
860	1	0	2	0	0	0	0	0	0	24.18	51	1	0	1	1	1	1	4.4	135	71	1.84	0.8	2
861	1	0	2	0	0	0	0	0	0	25.09	65	1	0	1	1	1	1	6.2	150	88	2.44	0.82	4
862	0	0	1	0	1	0	0	1	1	24.23	57	1	1	1	1	1	1	6.8	124	87	1.25	0.74
863	1	0	2	0	0	0	1	0	0	26.13	60	1	1	1	1	1	1	8.1	175	95	1.04	1.08	2
864	0	1	1	0	1	0	0	0	0	24.33	45	1	1	1	1	1	1	11.5	170	91	2.03	1.04
865	1	0	2	0	0	0	1	0	1	26.16	56	1	1	1	1	1	1	11.9	135	81	7.24	0.89	2
866	0	0	0	0	2	0	0	2	2	27.35	72	1	0	1	1	1	1	9.2	115	60	2.01	0.72
867	1	0	2	0	0	0	1	0	1	22.91	69	1	1	1	1	1	1	7.3	170	75	2.94	0.93	5
868	0	0	1	0	2	0	0	0	0	23.11	72	1	1	1	1	1	1	9.2	112	60	2.01	0.72
869	0	0	0	0	2	1	0	1	1	26.31	52	1	1	1	1	1	1	10.1	108	72	2.85	1.07
870	1	0	2	0	0	0	1	0	0	25.91	72	1	1	1	1	1	1	6.2	160	94	1.68	0.84	2
871	1	0	2	0	0	0	0	0	1	26.17	63	1	1	1	1	1	1	7.6	144	85	1.47	1.01	1
872	0	0	1	0	2	1	0	2	2	28.19	53	1	1	1	1	1	1	5.2	168	95	1.93	0.87
873	0	0	1	0	2	1	0	2	2	22.1	52	1	1	1	1	1	1	9.4	132	70	1.66	1.03
874	1	0	2	0	0	0	1	0	0	25.18	62	1	1	1	1	1	1	9.3	165	95	1.39	0.84	3
875	1	0	2	0	0	0	1	0	0	25.55	66	1	1	1	1	1	1	6.2	157	84	2.46	1.28	2
876	0	0	0	0	2	0	0	2	2	26.26	65	1	1	1	1	1	1	7	128	79	5.33	0.67
877	1	0	2	0	0	0	0	0	2	26.87	63	1	1	1	1	0	1	6.4	100	70	1.63	0.66	1
878	0	0	0	0	2	0	0	2	2	25.14	64	0	0	0	0	0	0	6.2	127	92	1.39	1.08
879	1	0	2	0	0	0	0	0	0	26.78	62	1	1	1	1	1	1	11.6	113	74	1.99	0.95	1
880	0	0	0	0	2	2	0	2	2	26.28	75	0	0	0	0	0	0	5.4	140	72	1.74	0.99
881	1	0	2	0	0	0	0	0	0	25.79	62	1	1	1	1	1	1	9.1	120	68	2.1	1.09
882	0	0	0	0	1	1	1	1	1	26.15	53	0	0	1	0	1	0	6.9	135	84	1.22	1.44
883	0	0	1	0	1	1	0	1	1	28.55	52	1	0	0	1	0	1	5.5	124	84	1.96	1.74
884	1	0	2	0	0	0	0	0	2	25.09	73	1	1	1	1	1	1	5.9	140	85	1.64	0.99	1
885	1	0	2	0	0	0	0	0	0	24.23	60	1	1	1	1	1	1	17.4	180	101	1.66	0.74	4
886	0	0	1	0	1	1	1	1	1	26.04	75	0	0	0	0	0	0	6.6	151	70	1.37	1.32
887	1	0	2	0	0	0	0	0	0	22.91	78	1	1	1	0	1	1	6.1	121	65	2.11	0.62	0
888	0	0	0	0	1	0	1	1	1	21.59	76	0	0	0	0	0	0	5.3	134	75	2.34	1.03
889	1	0	2	0	0	0	0	0	0	25.25	62	1	1	1	1	1	1	8.4	131	77	1.25	0.91	0
890	0	0	0	0	1	1	1	1	1	26.16	45	0	1	0	0	0	1	7	135	76	1.65	0.66
891	1	0	2	0	0	0	0	0	0	31.45	53	1	1	1	1	1	1	5.1	160	110	1.26	0.95	2
892	0	1	0	0	0	1	0	1	1	27.72	62	0	0	0	0	0	1	4	153	70	2.52	0.88
893	1	0	2	0	0	0	0	0	0	28.97	65	1	1	1	1	1	1	7.1	136	105	2.02	0.78	0
894	0	1	0	0	1	1	0	2	2	27.35	50	0	0	0	0	1	0	16.4	125	76	3.7	1.12
895	0	0	1	0	0	2	0	2	0	23.33	47	0	0	1	0	0	0	5.5	156	80	1.71	1.2
896	1	0	2	0	0	0	0	0	0	25.38	56	0	0	0	0	0	0	5.2	140	105	1.24	0.86	0
897	0	0	0	0	2	0	0	2	2	27.98	67	1	0	0	0	0	0	5.9	135	72	1.41	1.27
898	1	0	2	0	0	0	0	0	0	26.71	72	0	0	0	1	1	1	4.7	145	77	2.1	1.05	6
899	0	0	0	0	2	1	0	1	1	25.04	73	1	0	0	0	0	0	7.8	152	111	1.38	1.03
900	1	0	2	0	0	0	0	0	2	19.03	56	0	0	0	0	0	0	4.1	129	93	1.95	1.21	1
901	0	0	1	0	1	1	0	1	1	24.54	76	0	0	0	0	0	1	6.4	138	78	1.55	1.03
902	1	0	2	0	0	0	0	0	0	26.89	73	0	0	0	1	0	0	7.9	132	70	1.7	0.99	5
903	0	0	0	0	1	0	1	1	1	23.75	65	1	1	0	0	0	0	6.9	154	83	0.98	0.57
904	1	0	2	0	0	0	0	0	1	26.61	32	0	1	0	0	0	0	5.3	126	84	1.89	1.15	1
905	0	0	2	0	0	0	0	2	1	26.05	82	1	0	0	0	0	1	4.8	164	90	1.11	0.91
906	1	0	2	0	0	0	0	0	1	22.33	60	0	1	0	0	0	0	6.8	130	77	1.94	1.48	2
907	0	0	0	0	2	0	0	2	2	27.52	70	1	0	1	0	0	0	6.8	133	82	1.98	2.1
908	1	0	2	0	0	0	0	0	0	26.24	53	0	0	0	0	0	0	4.7	145	85	2.65	1.32	5
909	1	1	0	1	2	0	1	1	1	26.14	74	0	0	0	0	0	0	4.4	146	89	1.48	1.21	1
910	0	0	0	0	2	0	0	2	2	25.85	51	0	1	0	1	0	0	5.7	167	101	1.19	1.04
911	1	1	0	0	1	0	0	2	2	26.84	63	0	0	0	0	0	0	4.4	158	85	0.74	1.21	1
912	0	0	0	0	2	1	0	2	2	25.44	73	0	1	0	0	0	0	6.5	166	87	2.45	1.06
913	0	0	0	0	2	0	0	2	0	25.63	64	1	1	0	0	0	0	5.8	125	57	3.11	1.05
914	1	1	0	1	2	0	0	1	1	27.45	55	0	0	0	0	0	0	11.5	158	95	1.01	1.16	0
915	1	1	0	1	2	0	0	1	1	25.19	55	0	0	1	1	0	0	4.9	133	80	1.88	1.43	2
916	0	0	0	0	2	0	0	2	0	26.73	56	0	1	0	0	0	0	4.6	147	80	1.87	1.25
917	1	1	0	0	2	0	0	2	1	22.15	46	0	0	0	0	1	0	4.6	133	75	1.85	1.19	6
918	0	1	1	0	2	0	0	2	1	22.84	62	0	1	0	0	0	0	5.1	160	80	2.59	0.94
919	1	1	0	1	2	0	0	1	1	25.51	75	0	0	0	0	0	0	5.1	156	95	1.38	1.26	3
920	0	0	1	0	1	0	1	1	0	21.98	74	0	1	1	0	0	1	5.8	138	75	1.59	1.25
921	0	0	1	0	1	0	0	1	1	25.01	92	0	0	1	0	0	0	8.9	140	75	0.94	1.65
922	1	1	0	1	2	0	0	1	1	25.08	51	0	0	0	0	0	1	5.1	130	66	1.38	1.26	0
923	0	0	1	0	1	0	1	1	1	25.84	80	0	1	0	0	1	0	6.5	135	85	2.09	0.99
924	1	1	0	1	2	0	0	1	1	25.11	71	0	0	0	0	0	0	4.6	121	75	1.72	0.94	0
925	0	0	1	0	1	1	0	1	1	26.77	63	1	0	0	0	0	0	4.9	131	66	2.26	1.02
926	1	1	0	1	2	0	0	1	1	22.74	71	0	0	0	0	0	0	8.9	138	79	0.83	0.94	2
927	0	0	1	0	1	0	0	1	1	27.9	87	0	1	0	0	0	0	4.2	146	80	1.84	2.16
928	1	1	0	1	2	0	0	1	1	27.14	76	0	0	0	0	0	0	4.9	163	85	1.9	1.94	3
929	1	1	0	1	2	0	0	1	1	27.73	54	0	1	0	0	0	0	5.2	132	81	1.96	0.97	3
930	0	0	1	0	1	0	1	1	1	24.64	65	0	1	0	0	0	1	6.7	140	90	2.01	0.97
931	0	0	0	0	1	0	1	1	1	23.91	72	1	0	0	0	0	1	5.3	136	80	1.93	0.84
932	1	1	0	1	2	0	0	1	1	26.22	54	0	0	0	0	0	0	5.2	126	73	1.96	0.97	3
933	1	1	0	1	2	0	0	1	1	27.05	47	0	1	0	1	0	0	5.6	163	95	1.24	1.74	6
934	0	0	1	0	1	0	1	1	1	26.12	51	0	1	0	1	0	0	5.4	132	76	1.34	1.06
935	1	1	0	1	2	0	0	1	1	22.13	66	0	0	0	0	0	0	5.5	140	70	1.73	0.88	1
936	0	0	0	0	1	0	1	1	1	21.88	55	0	1	0	0	0	0	5.9	120	81	2.11	0.86
937	1	1	0	1	2	0	0	1	1	26.2	68	1	0	0	0	0	0	4.1	126	89	2.41	1.56	3
938	0	0	1	0	1	0	1	1	1	23.8	64	0	1	1	0	0	0	7.6	116	74	1.86	1.63
939	1	1	0	1	2	0	0	1	1	24.31	68	0	1	0	0	0	0	6.5	158	84	2.7	1.21	5
940	0	0	1	0	1	0	1	1	0	26.38	81	0	1	0	0	0	0	4.7	140	85	1.22	0.92
941	1	1	0	1	2	0	0	1	1	26.02	52	1	0	0	0	1	0	4.7	168	89	1.13	0.84	3
942	0	0	1	0	1	0	1	1	1	24.72	73	0	1	0	0	0	0	6.2	149	62	3.05	1.17
943	1	1	0	1	2	0	0	1	1	22.07	65	1	0	1	0	0	0	21.8	159	86	1.76	0.83	2
944	0	0	0	0	1	1	0	1	1	25.48	61	0	1	0	0	0	0	7.5	140	82	1.97	1.08
945	1	1	0	1	2	0	0	1	1	27.14	76	1	0	1	0	0	0	5.2	130	80	2.05	1.16	0
946	0	0	1	0	1	1	0	1	1	27.93	73	0	1	0	0	0	0	5.8	130	75	2.02	2.18
947	1	1	0	1	2	0	0	1	1	26.94	86	1	0	0	0	0	0	6.1	112	60	1.66	1.23	2
948	0	0	1	0	1	1	0	2	1	22.53	81	0	1	1	0	1	0	5	135	76	1.81	1.19
949	1	1	0	1	2	0	0	1	1	25.95	86	0	1	0	0	0	0	6.1	137	81	1.21	1.23	3
950	0	0	2	0	0	0	0	0	0	27.65	83	0	1	0	0	0	1	5.2	170	100	1.27	1.14
951	1	1	0	1	2	0	0	1	1	25.27	55	1	0	0	1	0	1	8.1	158	99	1.07	1.48	5
952	0	0	2	0	0	0	0	0	0	25.09	56	0	0	0	0	0	0	8.9	164	88	1.58	1.06
953	0	1	0	0	2	0	1	1	1	22	79	1	1	0	0	0	0	6.4	150	85	1.27	0.97
954	1	1	0	1	2	0	0	1	1	27.72	73	0	1	0	0	0	0	5.1	160	82	2.75	1.02	4
955	0	1	0	1	2	0	0	2	0	26.65	78	0	1	0	0	0	0	6.7	171	77	1.54	1.68
956	1	1	0	1	2	0	0	1	1	23.83	66	0	1	0	0	0	0	4.2	158	89	3.26	0.84	6
957	1	1	0	1	2	0	0	1	1	27.2	73	0	1	0	0	0	0	5.3	165	95	2.38	0.83	3
958	0	1	0	0	2	0	1	1	1	21.36	83	0	1	1	1	0	0	7.1	154	91	2.07	0.46
959	0	1	1	0	1	1	0	0	0	27.02	69	0	1	0	0	0	0	6.3	165	78	1.85	1.2
960	1	1	0	0	2	0	0	1	1	26.05	76	0	0	0	0	1	0	4.8	135	76	2.32	1.03	3
961	1	1	0	1	2	0	0	1	0	27.68	89	0	1	0	1	0	0	6.5	150	80	1.55	1.35	1
962	0	0	0	0	2	0	0	2	1	22.8	64	0	1	0	0	0	1	9.7	145	89	4.41	0.88
963	1	1	0	1	2	0	0	1	0	25.09	89	0	1	0	1	0	0	5.8	126	75	1.47	1.37	0
964	0	0	1	0	2	0	0	1	0	27.48	73	0	1	0	0	0	0	4.6	130	75	2.16	0.9
965	1	1	0	1	2	0	0	1	0	25.76	80	0	1	0	1	0	0	5.9	95	65	2.11	1.21	2
966	0	0	0	0	2	0	0	2	2	25.43	55	0	1	0	0	0	1	5.6	96	66	3.18	0.74
967	1	1	0	1	2	0	0	1	0	27.73	72	0	1	0	0	0	0	6.6	140	88	1.9	1.23	3
968	0	0	0	0	2	1	0	2	2	26.45	67	0	0	0	0	0	0	5.8	132	85	2.07	0.69
969	0	0	2	0	1	0	1	1	0	30.26	83	1	1	0	0	0	0	11.2	151	77	0.98	0.87
970	1	1	0	1	2	0	0	1	0	26.45	51	0	0	0	1	0	0	5.2	140	86	2.3	1.23	3
971	0	0	1	0	1	0	1	1	1	23.59	85	0	1	0	0	1	0	6.9	127	83	1.2	1.12
972	1	1	0	1	2	0	0	1	0	27.74	46	0	1	0	1	0	0	7.1	128	74	1.65	0.85	0
973	1	1	0	1	2	0	0	1	0	23.36	46	0	1	0	0	0	0	6.8	166	92	1.85	1.44	6
974	0	0	1	0	1	1	1	1	1	26.05	58	0	1	1	0	0	0	8.8	137	85	1.99	1.11
975	1	1	0	1	2	0	0	1	0	27.36	67	0	1	1	0	0	0	5.3	136	99	1.62	1.84	0
976	0	0	1	0	1	1	0	1	0	28.03	58	0	1	0	0	0	0	6.9	171	71	1.9	0.85
977	0	0	0	0	1	1	0	1	1	21.66	75	1	1	0	0	0	0	7.3	112	70	1.88	0.92
978	1	1	0	1	2	0	0	1	0	22.15	68	0	1	0	0	0	0	7.8	130	60	2.04	0.95	1
979	0	0	2	0	1	0	1	1	1	26.05	77	1	1	1	0	0	1	6.3	135	64	2.1	1.27
980	1	1	0	1	2	0	0	1	0	23.9	71	0	1	0	0	0	0	5	152	108	3.28	1.06	1
981	1	1	0	1	2	0	0	1	0	25.75	65	0	1	0	0	0	1	5.7	152	74	0.92	1.21	0
982	0	0	1	0	1	0	1	1	1	26.31	69	0	0	0	1	0	0	21.4	167	87	1.96	0.67
983	0	0	2	0	0	0	0	0	0	27.5	66	1	1	0	0	0	0	5.8	133	70	0.86	1.15
984	1	1	0	1	2	0	0	1	0	23.74	65	0	1	0	0	1	0	6.7	148	84	1.39	1.21	1
985	0	0	2	0	0	0	0	0	0	26.21	75	1	1	0	0	0	0	7.1	112	68	2.34	2.54
986	1	1	0	1	2	0	0	1	0	29.03	81	0	1	0	0	0	0	5.7	158	94	2.11	1.16	2
987	0	1	0	1	2	0	0	2	0	23.54	73	1	1	0	0	0	0	8.6	140	85	2.6	0.92
988	1	1	0	1	2	0	0	1	0	28.51	68	0	1	0	0	0	0	6.1	141	94	1.95	1.03	1
989	0	0	0	0	2	0	0	2	0	24.76	56	1	1	0	0	0	0	4.9	141	71	3.02	1.01
990	1	1	0	1	2	0	0	1	0	25.61	66	0	1	0	0	0	0	4.9	133	69	3.65	1.47	3
991	0	0	0	0	2	0	0	2	2	27.21	51	1	0	1	0	0	0	4.8	150	90	2.11	1.18
992	1	1	0	0	2	0	0	1	0	25.09	80	0	1	0	0	0	0	5.8	133	87	1.19	0.91	3
993	0	0	0	0	2	1	0	1	1	27.69	81	0	0	1	0	0	0	5.4	130	70	1.65	1.31
994	1	1	0	0	2	0	0	1	0	26.65	72	0	1	0	1	0	0	5.6	142	100	1.56	0.8	0
995	0	0	0	0	2	1	0	1	1	24.66	78	0	0	1	0	1	0	4.5	153	90	2.34	1.45
996	1	1	0	0	2	0	0	1	0	24.08	45	0	1	0	0	0	0	5.5	130	80	1.96	0.81	2
997	0	0	0	0	2	0	0	2	0	25.6	49	0	0	1	0	0	1	7.9	145	90	1.57	1.48
998	1	1	0	0	2	0	0	1	0	26.34	58	0	1	0	0	0	0	6.5	135	74	1.81	0.99	1
999	0	0	0	0	2	0	0	0	0	24.41	41	1	1	1	0	0	0	7.5	150	90	0.95	0.87
1000	1	1	0	0	2	0	0	1	0	25.31	66	0	1	1	0	0	0	5	131	105	0.95	1.03	3
1001	0	0	0	0	2	1	0	2	0	26.22	41	1	0	1	0	0	1	5.4	150	80	1.05	0.85
1002	1	1	0	0	2	0	0	1	0	24.25	78	0	1	0	0	0	0	15.4	143	87	1.88	1.36	3
1003	0	0	0	0	2	1	1	1	1	26.87	75	0	0	1	0	0	0	5.8	170	100	1.25	2.81
1004	1	1	0	0	2	0	0	1	0	26.12	59	0	1	0	0	0	0	6.4	130	70	1.21	1.28	4
1005	0	0	0	0	2	0	0	2	0	22.67	81	0	1	1	0	0	0	6.7	130	85	2.6	1.55
1006	1	1	0	0	2	0	0	1	0	24.93	59	0	1	0	0	0	1	15.8	97	60	1.21	1.28	0
1007	0	0	0	0	2	2	0	2	0	25.92	72	0	1	1	0	0	0	5.8	153	99	1.75	1.32
1008	1	1	0	0	2	0	0	1	0	26.05	77	0	1	0	0	1	0	5.5	182	63	2.02	1.27	0
1009	1	1	0	0	2	0	0	1	0	24.31	72	0	1	0	0	0	0	5.1	130	78	1.86	1.06	4
1010	0	0	0	0	2	0	0	2	0	25.09	81	0	1	1	0	0	0	16.7	170	95	2.02	0.78
1011	1	1	0	0	2	0	0	1	0	25.45	49	0	1	0	0	0	0	6.4	135	74	0.95	1.4	0
1012	0	0	0	0	2	0	0	2	0	25.45	62	0	1	1	1	0	0	11.3	146	70	1.94	0.99
1013	0	0	2	0	1	0	1	1	1	23.28	76	0	1	1	0	0	0	6.3	128	75	3.17	0.93
1014	1	1	0	0	2	0	0	1	0	22.24	70	0	1	0	0	0	0	7.4	140	75	0.95	0.86	5
1015	0	0	0	0	1	0	1	1	1	26.12	91	0	0	1	0	0	0	8.7	140	85	2.63	1.85
1016	1	1	0	0	2	0	0	1	0	27.07	66	0	1	0	0	0	0	6.2	124	74	1.17	1.15	4
1017	1	1	0	0	2	0	0	1	0	25.17	66	0	1	0	0	0	0	7.4	125	89	1.17	1.93	1
1018	0	0	1	0	1	0	1	1	0	22.65	71	0	1	1	0	0	0	6.8	140	80	1.82	1.02
1019	1	1	0	0	2	0	0	1	0	27.35	71	0	1	0	0	0	0	5.2	163	57	1.04	1.21	0
1020	0	0	1	0	1	1	0	1	1	23.1	70	0	1	1	0	0	0	8.6	137	90	1.94	1.02
1021	0	0	1	0	1	0	1	1	1	22.9	56	0	0	1	0	0	1	7.8	191	72	1.88	1.42
1022	1	1	0	0	2	0	0	1	0	25.09	58	0	1	0	0	0	0	5.5	130	80	0.66	1.23	0
1023	0	0	0	0	1	0	1	1	1	26.06	76	1	1	1	0	0	0	6.5	170	90	2.01	1.22
1024	1	1	0	0	2	0	0	1	0	25.36	60	0	1	1	0	0	0	5.1	152	86	1.63	1.19	6
1025	1	1	0	0	2	0	0	1	0	23.58	67	0	1	0	1	0	0	4.5	128	89	1.76	1.47	4
1026	0	0	1	0	1	0	1	1	1	27.94	68	0	1	1	0	1	0	11.2	150	85	2.15	1.13
1027	1	1	0	0	2	0	0	1	0	25.94	71	0	1	0	1	0	0	8.9	135	76	2.33	0.84
1028	0	0	1	0	1	0	1	1	1	26.11	83	0	1	1	0	0	1	5.9	143	95	1.12	0.66
1029	0	0	1	0	1	1	1	1	1	27.56	70	0	0	1	0	0	0	11.8	160	95	1.66	1.18
1030	1	1	1	1	1	0	0	0	0	25.23	62	0	1	0	1	0	0	5.6	159	70	1.68	1.01	1
1031	1	1	1	1	1	0	0	0	0	24.88	55	0	1	0	0	1	0	6.8	114	67	1.87	1.52	5
1032	0	0	1	0	1	1	0	1	0	25.86	76	0	1	0	0	0	1	6.9	146	80	1.44	1.14
1033	0	0	1	0	1	1	0	2	1	22.24	76	0	1	1	0	0	0	10.3	156	81	2.78	1.46
1034	1	1	1	1	1	0	0	0	0	22.57	69	0	1	0	0	0	0	5.2	137	75	1.8	1.26	4
1035	0	0	1	0	1	1	0	1	1	21.9	76	0	1	1	1	0	0	5.8	180	108	2.06	1.24
1036	1	1	1	1	1	0	0	0	0	25.78	71	0	1	0	1	0	1	5.6	100	71	1.41	1.07	3
1037	1	1	1	1	1	0	1	0	0	21.9	77	0	1	0	0	0	0	4.9	182	68	1.86	1.2	0
1038	0	0	1	0	1	1	1	1	1	25.22	43	0	1	1	0	0	1	5.4	136	84	1.4	1.19
1039	1	1	1	1	1	0	1	0	0	22.74	59	1	1	0	0	0	0	7.2	127	69	2.94	0.87	2
1040	0	0	1	0	1	1	0	1	1	26.43	93	0	1	0	1	0	0	8.3	155	95	1.32	1.65
1041	1	1	1	1	1	0	1	0	0	24.05	82	1	1	0	0	0	0	7.6	161	73	2.01	1.4	4
1042	0	0	2	0	0	0	2	0	0	28.02	64	0	0	1	0	0	0	7.9	132	72	3.09	1.32
1043	1	1	1	1	1	0	1	0	0	24.45	77	1	1	0	0	0	0	6.2	138	79	1.51	0.83	0
1044	0	0	2	0	0	1	0	2	0	29.4	49	0	1	0	0	0	0	8.3	158	90	1.03	1.71
1045	0	0	0	0	0	0	0	0	0	25.37	57	1	1	1	0	0	0	5.9	145	104	1.59	2.15
1046	1	1	1	1	1	0	1	0	0	25.5	61	1	1	0	0	0	0	4.3	132	68	2.2	1.06	3
1047	1	1	1	1	1	0	1	0	0	30.17	67	1	1	0	0	0	0	4.7	137	89	1.88	0.95	2
1048	0	0	1	0	0	0	0	0	0	28.97	73	0	1	1	0	0	0	5.6	118	80	3.54	0.93
1049	1	1	1	0	1	0	0	0	0	25.09	81	0	1	0	0	0	0	5.7	112	68	2.11	1.16	5
1050	0	0	2	1	0	2	0	0	0	22.02	82	0	1	1	0	0	0	9.4	130	70	0.69	0.87
1051	1	1	1	0	1	0	0	0	0	26.67	77	1	1	0	0	0	0	5.3	165	105	1.45	0.65	3
1052	0	1	0	0	1	0	0	0	1	28.33	53	0	1	1	0	0	1	8.8	125	76	1.44	1.02
1053	1	1	1	0	1	0	0	0	0	22.83	62	1	1	0	0	0	0	6.6	202	80	2.52	0.81	1
1054	0	2	1	2	2	0	0	0	0	25.79	61	0	1	1	0	0	0	7.2	123	60	2.36	1.07
1055	1	1	1	0	1	0	0	0	0	23.73	68	1	1	0	0	1	0	6.4	133	69	1.7	1.03	1
1056	0	0	0	0	2	1	0	2	0	25.67	61	0	1	1	0	1	1	6.7	114	73	1.13	1.16
1057	1	1	1	0	1	1	0	1	2	22.76	73	1	1	1	0	0	0	7.5	166	102	2.15	0.89	2
1058	0	0	2	1	2	2	0	2	0	26.31	67	0	1	1	0	0	0	5.6	115	75	1.03	0.95
1059	1	1	1	1	1	0	0	0	0	26.05	72	1	1	0	0	0	0	5.1	138	66	2.66	1	1
1060	0	0	0	0	2	0	0	2	0	23.06	79	0	1	1	0	0	0	10.8	145	80	2.27	1.02
1061	1	1	1	1	1	0	0	0	0	24.83	72	1	1	0	0	0	0	5.1	148	84	1.84	1	0
1062	0	0	1	0	2	2	0	2	0	23.67	67	0	0	1	0	0	1	9.4	126	76	2.34	1.02
1063	1	1	1	1	1	0	0	0	0	27.32	80	1	1	0	0	0	0	5.7	190	79	2.11	1.06	1
1064	0	0	1	0	1	0	0	1	1	25.25	89	0	1	1	0	0	0	8.8	135	76	1.57	1.34
1065	1	1	1	1	1	0	0	0	0	28.01	74	1	1	0	1	0	1	5.9	130	60	1.45	1.1	3
1066	0	0	1	0	1	1	0	1	0	27.35	61	0	1	0	0	0	0	8.2	114	61	2.35	1.18
1067	1	1	1	1	1	0	0	0	0	26.22	75	1	1	0	0	0	0	21.8	116	73	0.73	0.59	2
1068	0	0	1	0	1	1	0	1	1	22.29	80	0	1	1	0	0	0	7.9	135	70	1.44	1.17
1069	1	1	1	1	1	0	0	0	0	25.92	72	1	1	0	0	0	0	5.1	145	79	2.03	1.06	4
1070	0	0	1	0	1	1	1	1	1	20.06	81	0	1	1	0	0	0	7.6	150	90	0.82	0.93
1071	0	0	2	0	0	0	0	0	0	18.6	45	1	1	1	0	0	0	8.6	161	91	4.36	1.1
1072	1	1	1	1	1	0	0	0	0	25.01	67	0	1	1	0	0	0	3.9	178	107	0.73	1.36	1
1073	0	0	2	0	0	0	0	0	0	24.13	54	0	1	1	0	0	0	9.6	157	78	1.86	1.16
1074	1	1	1	1	1	0	0	0	0	25.06	66	0	0	1	0	0	0	7.1	120	95	1.47	0.82	4
1075	1	1	1	0	1	0	0	0	0	27.7	53	0	0	0	0	0	0	6.9	154	70	1.85	1.47	3
1076	0	1	0	0	2	0	1	1	1	26.71	90	0	1	1	0	0	0	6.9	129	74	1.96	0.61
1077	0	1	0	0	2	1	0	1	1	27.76	74	0	1	1	0	0	0	6.7	123	59	1.94	1.21
1078	1	1	1	0	1	0	0	0	0	22.03	48	0	0	1	0	0	0	5.4	132	75	0.63	0.72	3
1079	1	1	1	0	1	0	0	0	0	25.58	76	0	1	1	0	0	0	4.9	134	81	1.1	1.03	2
1080	0	1	1	1	1	0	0	0	0	30.75	71	0	1	1	0	0	0	7.2	173	65	1.93	0.83
1081	0	0	0	0	2	0	0	2	0	27.43	69	0	0	1	1	0	0	10.4	155	95	2.56	1.03
1082	1	1	1	1	1	0	0	0	0	28.22	59	0	0	1	0	0	0	4.1	181	82	0.78	0.84	1
1083	0	0	1	0	1	0	0	1	1	26.08	82	1	1	1	1	0	0	11.1	120	72	1.22	1.2
1084	1	1	1	1	1	0	0	0	0	27.23	59	0	0	1	0	0	0	6.3	145	75	0.78	1.86	5
1085	1	1	1	1	1	0	2	0	0	24.81	47	0	0	1	0	1	0	5.6	145	84	2.54	1.74	1
1086	0	0	0	0	2	0	0	2	0	25.2	45	0	1	1	0	1	1	7.5	133	70	4.02	0.71
1087	1	1	1	1	1	0	2	0	0	27.1	52	1	0	0	0	0	0	7.2	129	85	4.15	1	6
1088	0	0	1	0	1	1	0	2	0	21.16	64	0	1	1	0	0	0	8.5	145	88	3.35	0.97
1089	0	0	0	0	2	0	0	2	0	26.11	77	1	1	0	0	0	0	7.7	160	100	1.61	1.03
1090	1	1	1	1	1	0	0	0	0	22.5	46	0	0	1	0	0	1	5.4	156	100	0.87	0.96	1
1091	0	0	1	0	1	1	0	1	1	22.13	80	1	1	1	0	0	0	7.1	140	80	2.05	0.9
1092	1	1	1	1	1	0	0	0	0	24.95	64	0	1	1	0	0	0	8.4	135	67	2	3.19	2
1093	0	0	1	0	1	0	1	1	1	26.43	77	0	1	1	0	0	0	6.6	130	76	1.26	1
1094	1	1	0	1	1	0	0	0	0	22.03	64	0	1	1	0	0	0	8.4	118	79	2.62	0.73	5
1095	1	1	1	1	1	0	0	0	0	27.71	83	1	0	1	1	0	0	6.5	183	90	1.9	1.12	4
1096	0	0	1	0	1	0	0	1	1	28.01	77	1	0	1	0	0	0	8.8	140	86	2.55	0.93
1097	1	1	1	1	1	0	0	0	0	22.56	54	1	1	1	0	0	0	12.1	145	87	1.84	2.72	0
1098	0	1	0	0	1	0	0	0	0	22.72	72	1	1	1	0	0	0	6.1	142	85	2.1	2.35
1099	1	1	1	1	1	1	0	0	0	26.07	55	1	0	1	0	0	0	7.9	136	82	1.39	1.28	0
1100	0	0	1	0	2	0	0	2	2	24.32	78	0	1	1	0	0	0	8	150	90	1.69	0.83
1101	1	2	0	2	2	0	0	0	2	30.04	73	1	0	1	1	0	0	16.7	175	105	1.74	1.2	3
1102	0	0	0	0	2	0	0	2	0	24.18	62	1	0	1	1	0	0	13.6	145	80	1.8	0.75
1103	0	0	0	1	2	0	1	1	1	22.63	68	1	1	1	0	0	0	6.4	132	77	1.93	0.89
1104	1	2	0	1	2	0	0	0	1	27.25	67	0	1	1	0	0	0	7.8	140	80	2.09	0.9	5
1105	1	2	0	2	2	0	0	0	0	23.09	49	0	1	1	1	0	0	10.8	163	84	1.07	2.58	3
1106	0	0	0	0	2	0	0	2	2	25.65	71	0	0	1	0	0	0	6.8	166	95	2.57	0.62
1107	0	0	1	0	2	2	0	2	2	22.65	69	1	1	1	1	0	0	4.2	100	50	3.05	1
1108	1	1	1	1	1	1	0	2	2	26.09	90	0	1	1	0	0	0	13.7	119	75	1.94	1.06	4
1109	0	0	0	0	2	0	0	2	0	25.08	84	0	0	0	1	0	1	4.5	150	96	1.79	0.95
1110	1	0	0	0	2	0	0	1	1	25.09	59	0	1	1	0	1	0	6.1	153	87	2.08	0.63	1
1111	0	0	1	1	2	2	0	2	1	27.12	72	0	0	0	1	0	0	4.6	126	80	2.12	0.97
1112	1	0	1	0	2	0	0	2	0	24.15	59	0	1	1	0	0	0	6.1	146	75	0.72	0.63	1
1113	0	0	1	1	2	0	0	2	0	24.31	83	0	0	0	1	0	0	4.3	171	78	2.42	3.51
1114	1	0	2	0	2	0	0	2	0	23.36	69	0	0	0	0	0	1	10.7	153	87	2.1	2.74	1
1115	0	0	1	0	1	1	1	1	1	21.4	63	0	0	0	0	1	0	5.1	170	98	2.66	1.29
1116	1	0	0	0	1	0	0	1	0	22.84	51	0	1	1	0	0	0	5.2	130	66	2.3	1.23	1
1117	1	0	2	0	0	0	1	0	0	23.53	67	0	1	1	0	0	0	14.5	127	70	1.78	1.08	3
1118	0	0	1	0	1	1	1	1	1	26.05	54	0	1	0	1	0	0	4.7	130	60	1.31	0.84
1119	0	0	1	0	1	0	1	1	1	25.75	84	1	0	0	1	0	0	4.8	114	70	1.87	1.02
1120	1	0	1	0	1	1	1	1	1	24.9	68	0	1	1	0	0	0	6.1	135	76	1.86	2.63	2
1121	0	0	1	0	1	2	0	2	0	27.24	62	1	0	0	1	0	0	7.5	126	85	1.65	0.81
1122	1	0	1	1	1	0	0	1	1	25.66	59	0	1	1	0	0	0	5.8	180	110	1.19	0.91	0
1123	0	0	0	0	1	1	0	1	1	26.11	59	1	0	1	0	0	0	5.6	160	83	1.8	0.66
1124	1	0	2	0	1	1	1	1	0	26.79	62	0	0	1	0	0	0	6.9	146	92	1.96	0.72	4
1125	0	1	2	1	2	0	0	1	1	22.57	66	0	1	0	1	0	0	6.3	133	84	1.93	1.66
1126	1	0	1	0	2	1	0	1	1	27.75	71	0	1	1	0	0	0	9.9	126	72	1.86	1.31	2
1127	1	0	0	0	2	1	0	2	0	24.49	65	0	1	1	0	0	0	7.1	158	109	1.55	0.87	4
1128	0	1	1	0	1	0	0	0	0	25.58	57	0	1	0	1	0	1	6.7	135	86	15.54	0.8
1129	1	0	1	0	1	1	1	1	1	27.99	79	0	1	1	0	0	0	10.8	155	90	1.86	2.68	2
1130	0	0	0	1	2	0	0	2	0	26.45	69	0	1	0	1	0	0	6.2	153	80	4.55	1.39
1131	0	0	0	1	2	0	0	2	0	25.09	73	0	1	0	1	0	0	4.4	140	80	1.19	1.03
1132	1	0	1	0	1	0	0	2	0	24.7	75	0	1	1	0	0	0	6.1	150	80	1.67	0.67	2
1133	0	0	0	0	2	0	0	2	2	27.71	61	1	1	0	1	0	0	5	153	65	1.32	1.25
1134	1	0	1	0	2	1	1	1	1	28.57	68	0	1	1	0	0	0	5.1	148	69	1.44	1.02	2
1135	1	0	1	0	1	0	0	1	1	22.44	68	0	1	1	0	0	0	7.4	148	75	2.05	1.02	5
1136	0	0	0	0	1	1	1	1	1	28.85	43	0	1	0	1	0	0	7.1	160	85	1.6	0.93
1137	1	1	0	0	2	0	0	1	0	25.86	53	0	1	0	0	0	1	8.2	128	79	3.21	2.79	0
1138	0	0	0	1	1	0	1	1	1	26.24	77	0	1	0	1	0	0	5	130	70	1.98	1.38
1139	1	0	0	0	2	0	0	2	0	23.01	53	0	1	1	0	1	0	8.2	158	93	3.41	1.5	5
1140	0	0	1	0	0	0	0	0	0	25.26	72	0	1	0	1	0	0	5	158	83	0.94	0.72
1141	0	0	0	1	2	1	0	2	0	26.82	42	0	1	1	1	0	0	4.9	135	72	1.01	1.26
1142	1	0	1	0	1	1	1	1	1	25.93	76	0	1	1	1	0	0	16.8	175	100	0.46	1.24	1
1143	0	0	0	0	2	0	0	2	2	26.34	75	0	1	0	1	0	0	4.4	140	80	1.19	0.87
1144	1	0	1	0	1	1	1	1	1	27.08	76	0	1	1	0	0	0	7.9	163	89	1.77	0.48	0
1145	1	0	0	0	0	0	0	0	0	27.8	57	0	1	1	0	0	0	5.6	131	73	1.68	1.74	1
1146	0	0	0	1	2	0	0	2	2	27.22	60	0	1	0	0	0	0	10.4	121	78	2.12	1.61
1147	0	0	0	0	2	0	1	1	1	23.32	64	0	1	0	1	0	0	5.7	177	107	1.65	1.02
1148	1	0	1	0	2	1	0	2	0	22.76	63	0	1	1	0	0	0	9.2	133	79	0.83	0.86	6
1149	0	0	0	0	2	2	0	2	0	27.35	66	1	1	0	1	0	0	6.1	135	80	1.45	1.29
1150	1	0	0	0	1	0	0	1	0	23.46	76	0	1	1	0	0	0	6.6	155	90	1.8	1.26	0
1151	0	0	0	0	2	1	0	2	0	26.58	79	0	1	0	1	1	0	5	175	89	0.89	1.12
1152	1	1	1	0	2	0	0	0	0	28.18	82	0	1	1	0	0	0	5.6	127	77	1.41	1.07	6
1153	1	0	0	0	0	0	0	0	0	26.9	58	1	1	1	0	0	0	11.7	120	70	1.76	2.98	5
1154	0	0	1	0	1	0	1	1	1	27.33	64	0	1	0	1	0	0	5.3	142	76	1.28	1.27
1155	1	0	1	0	2	1	0	2	0	22.96	77	1	1	1	0	0	0	6.6	135	84	1.73	1.44	0
1156	0	0	1	0	1	0	0	2	1	19.58	76	0	0	0	1	0	0	4.5	146	75	1.78	1.17
1157	1	0	1	0	1	1	1	1	0	24.11	69	1	1	1	0	0	0	17.9	145	63	0.68	0.68	1
1158	0	0	1	0	1	1	1	1	1	25.37	64	0	1	0	1	0	1	6.1	105	74	1.93	1.57
1159	1	1	0	0	2	1	0	1	0	22.1	35	1	1	1	0	0	0	5.9	161	104	1.73	1.08	3
1160	0	0	1	0	1	0	0	2	1	22.45	70	0	1	1	0	0	0	7.8	140	62	1.97	1.42
1161	1	1	0	0	2	1	0	1	1	23.63	80	0	1	1	0	0	1	5.7	118	97	1.76	2.63	5
1162	0	0	1	0	1	0	0	1	1	25.24	64	0	1	0	1	0	0	7.3	151	79	1.95	1.61
1163	1	0	0	0	2	0	0	0	0	26.9	70	1	1	1	1	1	0	16.9	126	85	1.77	0.46	0
1164	0	0	1	0	1	1	1	1	1	24.5	78	0	1	0	1	0	0	6.3	100	60	2.13	0.98
1165	0	0	1	0	1	0	1	1	1	26.71	65	1	1	0	1	0	0	4.3	128	85	1.58	1.04
1166	1	0	1	0	1	0	0	1	0	27.71	75	1	1	1	0	0	0	5.6	118	61	1.23	0.96	2
1167	1	0	0	1	2	1	0	2	0	25.27	57	1	1	1	0	0	0	5.7	128	79	1.08	2.66	5
1168	0	0	0	0	1	0	1	1	1	25.07	82	0	0	0	1	0	0	5.3	130	72	1.66	2.52
1169	1	0	1	0	1	0	0	1	1	26.4	76	1	1	1	0	0	0	6.6	163	100	1.38	1.19	1
1170	0	0	0	0	1	0	1	1	1	21.77	74	0	1	0	1	0	0	5.3	132	60	2.07	1.06
1171	1	0	2	0	0	0	0	0	0	25.23	62	1	1	1	0	0	0	5.8	140	80	1.21	1.06	4
1172	0	0	1	0	1	0	0	2	1	25.65	49	0	1	0	1	0	0	2.5	136	76	3.31	0.89
1173	1	1	0	0	2	1	0	2	0	27.7	76	1	1	1	1	0	0	4.3	135	70	1.51	2.94	0
1174	0	0	1	0	1	0	1	1	2	25.93	68	1	1	0	1	0	0	4.8	158	100	1.93	1.14
1175	0	0	2	0	1	1	0	1	1	22.38	68	1	0	0	1	0	0	8	140	90	2.65	1.03
1176	1	1	1	0	1	0	2	0	0	26.31	89	0	1	1	0	0	0	9.1	146	89	1.51	0.92	2
1177	1	1	1	0	1	0	0	0	0	22.64	76	1	1	1	0	0	0	6	134	95	1.86	1.26	2
1178	0	0	1	0	1	1	0	2	1	25.66	71	1	0	1	0	0	0	7.5	125	95	1.26	0.98
1179	1	0	0	0	2	0	0	2	0	27.15	76	1	1	1	0	0	0	6	129	75	2.05	2.53	4
1180	0	0	0	0	1	1	0	1	1	23.79	62	0	0	0	1	0	0	4.8	133	78	1.95	2.18
1181	0	0	1	0	1	1	0	1	0	25.93	66	1	1	0	1	0	1	5.8	200	73	2.08	1.87
1182	1	0	2	0	2	1	2	2	0	20.83	83	1	1	1	0	0	0	5.6	126	86	1.82	1.04	0
1183	0	0	2	0	0	0	0	0	2	24.75	48	1	1	0	1	0	0	5.8	144	85	2.67	1.23
1184	1	0	0	0	2	0	0	2	0	24.75	59	0	0	0	1	0	0	5.7	130	70	0.95	1.32	3
1185	0	0	2	0	0	0	2	0	1	25.41	70	0	1	0	1	0	0	4.9	125	80	1.95	1.02
1186	1	0	0	1	2	1	0	2	0	25.04	52	0	0	0	1	0	0	6.7	138	82	1.96	0.94	0
1187	0	1	0	0	2	1	0	1	1	29.14	75	1	1	0	1	0	0	5.5	136	94	2.65	0.8
1188	1	0	1	0	1	1	1	1	0	27.11	46	0	1	1	1	1	0	5.3	138	83	1.53	1.15	4
1189	0	1	1	1	2	0	0	1	1	22.54	69	1	1	0	1	0	0	7.8	135	76	2.54	1.03
1190	1	0	0	0	2	1	0	2	0	26.92	50	0	0	0	1	0	0	17	138	81	1.72	1.49	1
1191	1	1	1	0	1	0	0	0	0	29.02	78	1	0	0	1	0	1	7.6	128	78	1.66	2.04	2
1192	0	1	2	0	2	0	0	1	1	31.27	67	1	1	0	1	0	0	7.9	145	80	1.68	1.03
1193	0	1	1	0	1	0	0	0	0	25.01	72	1	1	1	1	1	0	5.2	138	75	1.83	1.63
1194	1	0	0	0	2	1	0	2	0	25.2	67	0	0	0	1	0	0	4.6	114	72	1.85	1.19	0
1195	0	0	0	0	2	0	0	2	0	26.87	56	1	1	0	1	0	0	4.7	130	86	1.89	1.11
1196	1	0	1	1	1	0	0	1	0	25.75	69	0	1	0	0	0	0	4.9	136	75	1.29	1.04	3
1197	0	0	0	0	2	2	0	2	2	26.23	60	0	0	1	1	0	0	18.3	136	70	2.51	1.1
1198	1	0	1	0	2	1	0	2	0	26.67	53	0	0	0	1	0	0	6.8	123	79	1.77	0.94	3
1199	0	0	0	0	2	2	0	2	2	23.36	82	1	0	1	1	0	0	8.4	125	70	1.45	1.04
1200	1	0	1	0	2	0	0	2	0	26.48	46	0	0	0	1	0	0	5.4	147	78	1.87	1.11	3
1201	1	0	0	0	1	0	0	1	0	25.65	46	0	0	0	1	0	0	5.4	124	70	1.87	2.66	0
1202	0	0	1	0	2	0	0	0	0	26.88	66	0	0	1	0	0	0	6.7	152	80	0.94	2.64
1203	1	0	0	0	1	1	0	1	0	25.61	84	0	1	1	1	0	0	5.8	133	79	2.67	1.35	0
1204	0	0	0	0	1	0	1	1	1	25.17	77	0	0	1	1	0	0	5	136	70	1.49	1.05
1205	0	0	1	0	1	0	1	1	0	23.54	56	1	0	1	1	0	1	6.3	172	95	1.95	0.76
1206	1	0	0	0	2	0	0	2	0	27.18	29	0	0	0	1	0	0	5.5	136	69	1.04	1.27	0
1207	1	0	2	0	2	0	0	0	0	18.63	75	1	0	0	1	0	0	5.4	152	111	2.16	0.76	1
1208	0	0	0	0	1	1	1	1	1	26.05	53	0	1	1	1	0	0	21.3	130	75	1.72	0.82
1209	1	0	0	0	0	0	0	0	0	26.15	47	1	0	0	1	0	0	5.1	144	86	1.6	0.75	3
1210	0	0	1	0	1	1	1	1	1	29.06	86	0	1	1	1	0	0	12.5	140	90	2.45	1.05
1211	1	0	0	0	1	0	0	1	0	24.49	47	1	0	0	1	0	0	5.1	163	69	1.6	1.75	3
1212	0	0	1	0	1	0	0	1	1	22.11	60	0	1	1	1	0	0	6.9	148	82	1.36	1.28
1213	1	0	1	0	2	1	0	2	0	27.9	70	1	0	0	1	0	0	5.6	129	69	1.67	1.19	3
1214	0	0	1	0	1	0	1	1	1	27.9	85	0	1	0	1	0	0	4.2	123	64	1.57	0.95
1215	1	0	0	0	1	0	0	1	0	26.06	71	0	1	0	1	0	1	6.6	147	61	2.23	1.57	0
1216	0	0	1	0	1	0	0	1	1	27.02	67	0	1	1	1	0	0	11.5	168	96	1.83	1.27
1217	1	0	0	0	1	0	0	1	0	23.32	71	0	1	0	1	0	0	5.1	132	71	1.06	2.94	0
1218	0	0	1	1	0	0	0	0	0	27.01	76	0	1	1	1	0	0	12.8	120	84	2.03	0.82
1219	1	1	0	0	1	0	0	2	0	25.32	64	0	1	0	1	0	0	6.8	176	70	2.18	1.35	4
1220	0	0	0	0	0	0	2	0	0	26.92	66	0	0	1	1	0	0	7.8	135	80	1.95	1.33
1221	0	1	0	0	1	1	1	1	1	23.35	74	1	1	0	1	0	0	21.3	135	74	2.04	1.35
1222	1	0	1	0	1	1	1	1	0	21.55	64	0	1	0	1	1	0	6.8	138	91	2.18	1.35	6
1223	0	0	0	0	2	0	0	0	0	25.65	77	0	1	1	1	1	0	6.2	136	56	1.84	0.62
1224	1	0	1	0	1	1	1	1	0	25.38	65	0	1	0	0	0	0	7.9	149	90	2.41	0.55	0
1225	0	0	1	1	2	0	0	2	1	25.83	59	1	1	1	0	0	0	7.1	142	94	5.93	0.86
1226	1	0	1	0	2	1	0	1	0	25.58	52	0	1	0	1	0	0	5.4	150	74	5.65	2.23	1
1227	0	0	2	0	2	0	0	2	1	22.83	73	0	1	1	0	0	0	5.7	174	75	1.37	1.15
1228	1	0	2	0	2	0	2	1	0	22.84	69	0	1	1	1	0	0	4.9	198	89	1.29	1.04	3
1229	1	0	1	0	2	1	0	1	0	25.18	58	1	1	0	1	0	0	5.3	136	71	1.81	0.99	1
1230	0	0	1	1	2	0	0	1	1	22.84	73	0	1	1	0	0	0	6.5	167	102	2.67	1.8
1231	1	0	1	0	1	0	0	1	1	26.23	65	0	1	0	1	0	0	7.1	156	87	2.74	1.53	1
1232	0	0	0	0	2	0	0	2	0	25.48	58	0	1	1	1	0	0	5.3	147	82	4.45	0.9
1233	0	0	0	0	2	0	0	0	0	22.07	79	0	1	1	1	0	0	6.8	148	76	1.22	1.56
1234	1	0	1	1	1	1	1	1	1	22.74	64	0	1	0	1	0	0	7.5	125	59	2.11	1.02	1
1235	1	0	0	0	2	1	0	2	0	27.34	48	0	1	0	1	0	0	6	125	74	2.08	0.94	1
1236	0	0	1	0	2	0	0	2	0	27.37	80	0	1	1	1	0	1	4.6	135	76	1.94	0.8
1237	0	0	1	0	2	0	0	2	0	25.32	65	0	0	1	1	0	0	17.6	129	75	1.77	2.81
1238	1	0	0	0	2	0	0	2	0	26.21	48	0	1	0	0	0	0	6	138	74	1.04	1.63	4
1239	1	0	0	0	2	0	0	2	0	24.9	64	0	1	0	1	0	1	6.7	135	79	1.99	1.94	3
1240	0	0	0	1	2	1	0	2	2	22.35	84	0	1	1	1	0	0	5.7	183	83	1.46	0.95
1241	1	0	0	0	1	1	0	1	1	26.65	71	0	1	0	1	0	0	5.2	165	96	1.47	1.21	2
1242	0	0	1	0	2	0	0	2	0	25.13	83	0	1	1	1	0	0	8.3	130	70	1.96	0.71
1243	0	0	0	0	2	1	0	2	0	22.5	64	1	0	1	1	0	0	6.9	147	92	1.42	1.06
1244	1	0	1	0	1	1	0	1	1	28.89	63	0	1	0	1	0	0	13.2	128	79	1.48	1.13	0
1245	1	0	1	0	1	0	0	0	0	25.75	63	0	1	0	1	0	0	10.8	179	117	1.48	0.83	0
1246	0	0	2	0	2	0	0	0	0	29.67	81	0	1	1	1	0	0	7.3	148	97	1.47	0.82
1247	0	0	0	0	1	0	1	1	1	23.75	74	0	1	0	1	0	0	9.6	184	110	2.76	2.64
1248	1	0	1	0	0	0	0	0	0	26.22	68	0	1	1	1	0	0	4.7	134	80	1.47	1.13	3
1249	1	0	2	0	0	2	0	1	0	27.56	77	1	1	0	1	0	0	6.3	129	73	0.95	0.87	4
1250	0	0	0	0	1	0	1	1	1	26.22	64	0	1	1	1	0	0	17.2	135	80	2	0.81
1251	1	0	0	0	1	0	0	1	1	23.19	66	1	1	0	1	1	0	7.9	138	101	0.93	1.1	0
1252	0	0	1	0	1	0	0	1	0	29.05	67	1	1	1	1	0	0	6.4	123	68	1.86	1.04
1253	1	0	0	0	1	2	1	1	0	21.36	84	1	1	0	1	0	0	6.6	138	86	3.11	1.09	5
1254	0	0	2	0	1	1	0	2	1	24.53	61	1	1	1	1	0	0	14.5	115	70	2.4	0.95
1255	0	0	1	0	1	1	1	1	1	21.87	60	1	1	1	1	1	0	8.5	135	76	6.67	1.15
1256	1	0	0	0	1	1	1	1	0	27.4	43	0	1	0	1	0	0	4.7	145	78	3.8	1.28	1
1257	0	0	1	0	1	0	0	2	1	21.18	75	1	0	1	1	0	0	4.6	178	89	1.81	0.83
1258	1	0	0	0	2	0	0	2	0	26.71	62	1	1	0	1	0	0	6.1	148	105	1.49	0.65	0
1259	0	0	1	0	1	1	1	1	1	29.06	47	1	1	1	1	0	1	5.5	149	86	1.77	2.57
1260	1	0	1	0	1	1	0	2	0	25.74	47	1	1	0	1	0	0	5.6	120	70	5.1	0.99	5
1261	1	1	1	0	2	1	0	1	1	26.41	74	1	1	0	1	0	0	5.9	128	69	2.72	1.1	4
1262	0	0	1	0	1	0	1	1	0	24.93	76	1	0	0	0	1	0	5.8	163	96	2.11	0.72
1263	1	0	2	0	2	1	0	2	0	24.37	68	1	1	0	1	0	1	6	165	84	1.52	1.39	1
1264	0	0	1	0	1	1	1	1	1	23.82	70	1	0	0	0	1	0	6.8	166	80	1.34	0.88
1265	1	1	0	0	0	0	0	0	0	23.71	68	1	1	0	1	0	0	6.7	156	99	1.47	1.13	2
1266	0	0	1	0	1	1	0	1	1	25.79	53	0	0	0	0	1	0	12.7	135	70	3.67	1.18
1267	0	0	1	0	1	1	0	1	1	28.72	65	1	0	0	0	1	0	4.5	138	70	2.37	1.08
1268	1	0	1	0	2	0	0	2	0	26.63	59	0	0	1	1	0	0	16.3	134	85	1.84	1.09	4
1269	0	0	1	1	1	0	0	1	1	26.64	56	1	1	1	1	1	0	5	102	72	3.49	0.94
1270	1	0	1	0	2	0	0	0	0	24.44	44	0	0	1	1	0	0	16.9	150	96	1.75	2.18	2
1271	0	0	1	0	1	0	0	1	0	22.3	51	1	0	0	0	1	0	4.8	150	92	2.01	0.94
1272	1	0	2	0	2	0	1	1	0	25.34	51	0	0	1	1	0	0	5.4	136	77	1.86	1.29	0
1273	0	0	1	0	1	0	1	1	1	25.09	34	1	0	0	0	1	0	6.8	138	68	1.84	1.11
1274	1	0	1	0	1	0	0	1	1	23.38	64	0	0	1	1	0	0	5.9	149	78	2.15	1.85	0
1275	0	0	2	0	0	0	2	0	0	27.45	54	1	0	0	0	1	0	5.6	134	76	1	0.95
1276	1	0	2	0	0	1	1	1	0	23.95	66	0	1	1	1	0	0	16.9	164	94	5.62	1.05	1
1277	0	0	2	0	1	0	0	0	0	25.08	54	1	0	0	0	1	0	6.9	131	76	1.41	1.3
1278	1	0	0	0	0	0	2	0	0	25.65	70	0	1	1	0	0	0	5.5	134	72	1.74	1	0
1279	0	0	2	0	0	0	0	0	2	22.7	55	1	1	0	0	1	0	6.9	191	60	2.52	1.24
1280	1	0	0	0	1	1	0	1	0	22.98	50	0	1	1	1	1	0	7.8	135	90	2.15	1.2	0
1281	0	0	2	0	0	0	0	0	1	21.65	67	1	1	0	0	1	0	7.7	150	85	1.98	1.06
1282	1	0	2	0	2	1	0	2	0	26.77	73	0	1	1	1	0	0	6.7	143	80	1.93	2.74	1
1283	0	0	2	0	0	0	2	0	1	26.7	77	1	1	0	0	1	0	7.3	177	87	1.49	2.18
1284	1	0	0	0	2	1	0	2	0	27.49	67	0	1	1	1	0	0	5.3	130	85	1.62	0.77	1
1285	1	0	0	0	2	0	0	2	0	22.13	51	0	1	0	1	0	0	5.6	140	76	2.31	0.99	2
1286	0	0	1	0	1	1	1	1	0	26.05	66	0	1	0	0	1	0	7.9	116	80	1.67	0.98
1287	0	0	0	0	2	0	0	2	0	22.35	62	1	1	0	0	1	0	6.6	138	77	2.61	1.35
1288	1	0	1	0	2	1	0	2	0	25.85	66	0	1	1	1	0	0	15.8	112	75	1.65	1.08	0
1289	0	0	1	0	1	0	0	2	0	25.01	71	1	1	0	0	1	1	4.8	160	96	1.06	0.85
1290	1	0	0	0	2	0	0	2	0	21.49	69	0	1	1	1	0	0	5.1	146	76	1.98	2.95	0
1291	0	0	0	0	2	0	1	1	1	25.09	67	1	0	0	0	1	0	6.2	113	75	1.34	1.01
1292	1	0	1	0	1	0	0	2	0	21.97	71	0	1	1	0	0	0	5.8	150	73	3.76	1.31	2
1293	0	0	1	0	1	1	0	1	0	26.01	74	1	1	0	0	1	0	5.3	113	81	1.84	1.65
1294	1	0	1	0	1	0	1	1	1	22.74	66	0	1	1	1	0	1	10.8	174	67	1.73	1.03	5
1295	0	0	0	0	2	0	0	2	1	25.31	47	1	0	0	0	1	0	15.7	135	75	1.92	1.07
1296	1	0	0	0	1	1	1	1	0	25.94	76	0	1	1	1	0	0	8.8	158	78	3.66	2.18	5
1297	0	0	0	0	2	1	0	2	0	25.65	56	1	1	0	0	0	0	4.9	143	93	0.59	0.79
1298	1	0	2	0	1	0	1	1	0	25.91	79	0	1	1	1	0	0	9.2	142	83	2.46	0.86	5
1299	0	0	0	0	0	1	0	2	2	25.09	77	1	1	1	1	1	0	6.7	123	76	2.32	1.43
1300	1	0	0	0	1	0	0	1	0	23.23	77	0	1	1	1	0	0	7.4	122	95	1.86	1.2	5
1301	1	0	1	0	1	0	0	1	1	22.77	55	1	1	1	1	0	0	10.5	125	77	2.73	3.04	1
1302	0	0	2	0	0	0	2	0	0	24.96	66	1	1	0	0	1	0	4.7	152	98	1.99	1.02
1303	0	1	0	1	0	0	0	0	0	25.56	45	1	1	0	0	1	0	6.7	125	72	1.91	1.21
1304	1	0	1	0	2	0	0	0	0	30.23	51	1	0	0	0	1	0	6.4	143	98	2.03	0.82	4
1305	0	1	0	0	2	1	0	1	1	26.23	89	1	1	0	0	1	0	7.2	129	86	3.45	2.63
1306	1	0	1	0	2	1	1	1	1	21.16	60	1	1	0	0	1	0	8	133	78	1.72	1.07	1
1307	0	1	0	1	2	1	1	1	1	21.54	72	1	0	1	0	1	0	7.3	158	90	1.87	1.06
1308	1	1	1	0	2	0	0	1	1	23.36	74	1	0	1	0	0	0	5.8	172	96	1.48	0.85	1
1309	1	1	2	1	2	1	0	1	0	25.42	79	1	0	0	1	1	0	4.5	131	70	1.98	2.15	0
1310	0	0	1	0	1	2	0	2	0	26.72	66	1	0	1	0	0	0	6.9	128	82	3.65	1.23
1311	1	0	0	0	2	0	0	2	0	27.35	63	0	0	0	0	1	0	4.5	125	76	2.09	1.03	2
1312	0	0	0	0	2	0	0	2	0	26.01	70	0	0	1	0	1	0	5.6	174	61	1.85	0.64
1313	1	0	0	0	2	0	0	0	0	21.94	69	1	0	1	0	1	0	4.2	127	79	2.44	0.97	1
1314	0	0	0	0	2	0	0	2	0	24.01	46	1	1	1	0	1	0	19.4	130	76	1.95	0.81
1315	1	0	1	0	1	0	0	1	1	24.63	56	1	0	0	0	0	0	11.9	143	89	1.92	1.67	1
1316	0	0	1	0	1	1	1	1	1	24.73	79	1	0	0	0	1	0	11.8	140	92	1.85	0.81
1317	0	0	0	0	2	1	0	2	2	25.09	67	1	0	1	0	1	0	9.2	150	75	1.33	2.25
1318	1	0	2	0	0	0	1	0	0	22.08	68	1	0	0	0	1	1	4.4	133	75	1.72	0.75	0
1319	1	0	1	0	1	0	1	1	0	22.31	61	1	0	0	0	1	0	6.7	150	110	2.18	1.94	0
1320	0	0	0	0	1	1	1	1	1	23.47	62	1	1	1	0	1	1	7.9	121	75	1.89	0.79
1321	0	1	1	1	1	1	1	1	1	21.25	77	1	0	1	0	0	0	9.8	147	85	2.08	1.21
1322	1	0	1	0	1	1	1	1	0	29.58	74	0	1	0	0	1	0	5.9	163	83	1.23	1.08	0
1323	0	0	2	0	1	2	0	2	2	24.71	66	1	1	1	0	1	1	5.8	143	90	3.35	1
1324	1	0	1	0	1	1	0	1	0	22.61	85	1	0	0	1	1	0	6.8	154	94	1.13	0.84	1
1325	0	0	2	0	0	0	2	0	2	27.1	54	1	1	1	0	1	0	6.8	147	95	1.16	2.12
1326	1	0	1	1	1	1	1	1	0	22.35	48	1	0	0	1	0	0	7.5	138	75	2.06	1.58	0
1327	1	0	0	0	2	0	0	2	0	22.66	68	1	0	0	0	1	0	5.8	150	103	2.16	2.06	1
1328	0	0	0	0	2	1	0	2	0	26.57	67	1	1	1	0	1	0	5.5	139	76	1.38	1.45
1329	1	0	0	1	1	1	1	1	1	24.48	31	1	0	0	0	0	0	5.8	132	65	2.16	0.72	0
1330	0	0	0	0	0	0	2	0	0	26.84	61	1	1	1	1	1	0	9.5	154	86	1.64	0.69
1331	1	0	1	0	1	1	1	1	0	26.94	65	1	0	0	1	1	0	4.8	128	74	2.66	1.01	0
1332	0	1	1	0	2	2	0	2	1	20.9	55	0	0	0	1	1	0	4.8	134	70	2.94	0.91
1333	1	0	1	0	2	0	0	2	0	22.75	75	1	0	0	0	1	1	6.7	133	75	2.06	1.36	0
1334	0	0	0	0	2	1	0	1	1	27.11	86	1	0	0	0	1	1	7.6	134	78	1.49	0.93
1335	0	0	1	0	1	0	0	2	0	19.45	56	1	0	0	1	1	1	5.6	126	78	0.87	2.11
1336	1	1	1	0	2	0	0	2	0	25.09	77	1	1	1	0	1	0	5.4	127	71	1.94	1.14	2
1337	0	0	2	0	2	1	0	1	0	25.42	79	1	0	0	1	1	0	4.5	131	70	1.98	2.05
1338	1	0	1	0	1	0	0	1	0	21.53	49	0	1	0	0	1	0	6.8	172	93	1.23	1.22	2
1339	1	0	0	0	2	0	0	2	0	23.65	60	1	1	1	1	0	0	14.1	150	85	1.82	0.69	5
1340	0	0	0	0	2	1	0	2	1	26.37	63	0	0	0	0	1	0	4.5	125	76	2.39	1.03
1341	0	0	1	0	1	0	0	0	0	21.76	69	1	0	1	0	1	0	4.2	145	79	3.04	1.07
1342	1	0	1	1	2	0	1	1	1	22.63	68	1	1	1	0	0	0	6.4	132	77	1.93	0.89	3
1343	0	0	1	0	0	1	1	1	1	24.63	62	1	0	0	0	0	0	4.6	143	70	1.72	0.97
1344	1	0	0	0	1	2	0	2	2	25.65	71	0	1	1	0	0	0	6.8	166	108	2.57	0.62	5
1345	1	1	1	1	2	0	0	2	0	21.59	69	1	1	1	1	0	0	4.2	105	64	3.02	1.02	5
1346	0	0	0	1	0	0	1	1	0	23.43	68	1	1	0	0	1	1	4.4	133	75	1.72	0.75
1347	0	1	1	0	1	0	1	0	1	22.54	63	0	0	0	0	1	0	6.7	145	110	2.18	1.67
1348	1	0	0	0	1	0	1	2	2	25.08	84	0	0	1	0	0	1	4.3	145	97	1.87	1.02	0
1349	0	0	2	0	0	0	0	2	0	27.43	74	1	0	0	0	1	0	5.9	155	83	1.43	1.08
1350	1	0	1	1	2	2	1	2	0	27.12	72	0	0	0	1	0	0	4.5	175	95	2.21	0.97	5
1351	1	0	0	0	2	0	0	2	0	24.31	83	0	0	0	1	0	1	4.3	171	78	2.42	3.51	4
1352	0	1	1	0	2	0	0	1	0	23.53	78	0	1	0	1	1	0	6.8	154	94	1.13	0.84
1353	1	1	0	0	2	1	1	1	1	21.4	63	0	0	0	0	1	0	4.5	165	95	2.65	1.21	5
1354	0	0	0	0	2	2	0	2	2	26.61	32	0	0	0	0	0	0	5.3	126	84	1.89	1.15
1355	0	0	0	0	2	0	0	2	2	23.78	74	0	0	0	0	0	0	15.4	134	68	0.74	1.21
1356	1	0	1	0	2	1	0	1	1	26.05	54	0	1	1	1	0	1	4.7	130	60	1.31	0.84
1357	1	0	1	1	1	0	0	1	1	25.75	84	1	0	1	1	0	0	16.9	123	75	1.85	1.02	0
1358	0	0	0	0	2	0	0	2	2	27.14	76	0	1	0	0	0	0	4.8	160	93	1.23	1.22
1359	0	1	0	0	2	0	0	2	2	26.02	64	1	0	0	0	0	0	4.7	157	78	1.13	0.84
1360	1	0	0	0	2	0	0	2	2	25.2	45	0	0	0	0	0	0	7	135	76	1.65	1.03	1
1361	1	0	0	0	2	0	0	2	0	21.98	76	1	0	0	0	0	0	6.4	138	78	1.85	1.03	4
1362	0	1	0	0	2	0	0	2	0	22.54	80	0	1	0	0	0	0	5.9	97	68	1.35	1.22
1363	1	0	0	0	2	0	0	2	2	26.43	64	0	1	0	0	0	0	5.8	125	76	2.81	1.05	0
1364	0	0	0	0	2	0	0	2	0	27.36	67	0	1	0	0	0	0	5.3	136	99	1.62	0.77
1365	1	0	0	0	2	0	0	2	2	21.29	81	0	1	0	1	0	0	11.7	135	76	1.81	1.19	4
1366	0	0	0	0	2	0	0	2	0	28.51	72	0	1	0	0	0	0	6.1	141	94	1.95	1.03
1367	1	0	0	0	2	0	0	2	2	26.65	78	0	1	0	1	0	1	15.7	175	78	1.22	1.87	0
1368	0	0	0	0	2	0	0	2	0	24.35	75	0	1	1	0	0	0	6.8	145	85	1.26	1.02
1369	0	1	0	0	2	0	0	2	0	25.09	58	0	1	0	1	0	0	6.3	127	75	2.17	1.21
1370	1	0	0	0	2	0	0	2	2	22.8	64	0	1	0	0	0	0	5	145	89	4.41	0.88	5
1371	0	0	1	0	1	1	1	1	1	23.65	62	1	1	0	0	0	0	6.6	198	97	1.38	0.81
1372	1	0	0	0	2	0	0	2	2	23.59	85	0	1	0	0	0	0	6.9	141	83	1.2	1.12	2
1373	0	0	1	0	1	1	0	1	1	25.58	76	1	0	1	0	0	0	5.2	135	80	1.2	1.13
1374	1	0	0	0	2	0	0	2	0	23.59	73	1	1	0	1	0	0	7.5	140	85	2.6	0.72	2
1375	1	0	0	0	2	0	0	2	2	27.69	81	0	0	1	0	0	0	5.4	130	70	1.65	1.31	0
1376	0	1	1	0	1	0	1	1	1	28.72	68	0	0	1	0	1	0	8.3	135	70	2.1	0.75
1377	0	0	1	0	1	1	1	1	0	25.14	82	1	1	1	0	0	0	6.2	135	80	1.52	1.16
1378	1	0	0	0	2	2	0	2	1	26.22	41	1	0	1	0	0	0	5.4	150	80	1.05	0.85	0
1379	0	0	2	0	0	0	0	0	0	26.67	53	0	0	0	1	0	0	4.4	145	74	1.77	1.23
1380	1	0	0	0	2	2	0	2	2	25.09	64	0	1	1	0	0	0	8.2	170	95	2.02	0.78	3
1381	1	0	2	0	0	0	2	0	0	23.76	33	1	0	0	1	1	1	5.3	130	85	3.62	0.94	3
1382	0	0	1	0	1	0	0	0	0	26.21	48	0	1	0	1	0	0	6.3	145	75	2.11	1.75
1383	0	0	1	0	1	1	1	1	1	22.13	51	1	1	1	1	0	0	13.5	145	78	2.45	1.32
1384	1	1	2	0	0	0	2	0	0	26.16	80	1	0	0	1	1	1	7	173	69	1.5	1	3
1385	0	0	0	0	2	0	1	1	2	28.05	69	1	0	1	0	1	0	10.9	155	95	0.85	1.48
1386	1	1	2	0	0	0	2	0	0	25.94	71	1	0	0	1	1	1	4	130	80	2.31	0.92	3
1387	1	1	0	0	0	0	0	0	0	25.09	58	1	1	0	1	1	1	9.6	138	70	2.02	0.96	1
1388	0	0	1	0	1	1	0	1	1	26.26	66	1	0	0	1	1	0	5.4	151	80	1.67	0.78
1389	1	0	0	0	0	0	0	0	0	25.33	60	1	1	0	1	1	1	4.8	144	102	1.84	1.76	1
1390	0	1	1	0	0	0	0	0	0	24.38	58	0	1	0	0	1	1	4.6	142	80	1.81	1.17
1391	1	1	0	0	0	0	1	0	1	22.91	69	1	1	1	1	1	1	7.3	170	75	2.94	0.93	1
1392	0	1	1	0	2	0	0	2	0	25.75	49	1	1	0	0	0	1	5.4	126	85	2.21	0.72
1393	1	0	1	1	0	0	0	0	0	26.87	63	1	1	1	0	1	1	6.6	105	72	1.72	0.65	2
1394	0	0	1	0	0	0	1	1	1	22.65	73	0	1	1	0	1	0	5.9	145	90	1.76	1.15
1395	0	0	0	1	2	0	0	0	0	24.49	74	1	0	1	0	1	1	6.3	106	67	2.65	0.96
1396	1	0	1	0	2	0	0	0	0	22.91	78	1	0	1	1	1	1	6.2	125	70	2.21	0.65	0
1397	1	0	2	0	0	0	0	0	0	26.24	53	0	0	0	0	0	0	4.7	145	85	2.65	1.32	5
1398	0	0	1	0	2	0	0	2	0	26.63	57	0	1	0	1	0	1	14.2	147	90	2.46	0.82
1399	1	1	2	1	2	0	0	2	0	22.15	66	1	1	0	1	1	0	4.6	133	75	1.85	1.19	1
1400	0	0	0	0	1	0	1	1	2	24.49	51	0	1	1	1	1	1	12.6	138	90	2.35	1.02
1401	1	1	0	1	2	1	0	1	1	26.22	54	1	1	1	0	0	0	5.2	180	103	1.96	0.97	4
1402	0	0	0	1	2	1	0	1	1	25.43	69	0	0	0	1	1	1	5.6	154	79	3.6	1.15
1403	1	1	2	1	2	0	0	0	0	25.27	55	1	1	0	0	0	1	8.1	145	99	1.07	1.54	0
1404	0	0	2	0	2	0	1	2	1	26.11	67	1	0	0	0	1	0	5.7	156	101	1.73	0.98
1405	1	0	0	1	0	0	1	1	0	26.67	89	0	1	1	0	1	0	5.7	149	75	1.47	1.29	5
1406	0	1	0	0	2	1	0	2	0	24.23	78	0	1	0	1	1	1	6.1	130	95	1.65	0.87
1407	0	0	2	0	0	1	0	0	1	29.2	66	1	0	1	1	0	1	8.4	124	60	1.35	0.93
1408	1	0	0	0	1	0	0	0	1	26.45	51	0	0	0	1	0	0	5.2	151	86	2.3	1.22	2
1409	0	0	0	1	2	1	1	0	1	25.09	46	1	1	1	0	1	0	5.8	106	74	2.49	1.15
1410	1	0	2	1	2	0	1	1	0	28.51	67	1	1	1	0	1	1	17.8	141	94	1.76	1.03	0
1411	1	0	0	0	2	0	0	1	1	25.31	66	1	1	1	1	0	0	5.6	131	99	0.95	1.03	1
1412	0	0	1	0	1	1	1	1	1	24.54	70	0	0	0	1	1	1	4.8	155	105	1.24	0.87
1413	0	1	0	1	0	1	0	2	2	26.1	68	1	1	0	1	0	0	5.9	135	76	1.72	1.53
1414	1	0	0	0	2	2	0	1	0	26.05	73	1	0	0	0	0	0	5.5	182	63	2.02	1.24	3
1415	0	0	1	0	1	1	1	1	2	25.09	57	1	0	1	1	1	1	6.8	122	70	2.56	1.14
1416	1	1	0	1	1	0	0	1	0	25.65	62	0	1	1	0	0	1	6.2	156	75	1.68	1.01	4
1417	0	0	1	0	2	0	0	1	0	24.23	65	1	1	0	1	1	1	6.6	165	94	1.65	0.74
1418	1	1	1	0	2	0	0	1	0	22.74	59	0	0	1	1	1	0	7.2	127	69	1.86	0.87	0
1419	0	1	1	1	1	1	1	1	1	26.16	67	1	0	0	0	0	1	7.2	137	78	1.67	0.87
1420	0	0	1	0	1	0	0	2	1	25.01	86	0	0	1	0	0	1	5.9	133	76	1.02	1.54
